# Supplementary material for: Overexpression of vesicle-associated membrane protein PttVAP27-17 as a tool to improve biomass production and the overall saccharification yields in Populus trees
Source: Biotechnol Biofuels. 2021 Feb 16;14:43. doi: 10.1186/s13068-021-01895-0 (PMC7885582; doi:10.1186/s13068-021-01895-0)
Supplement: Supplementary file 1 — Additional file 1: Fig. S1. Correlation matrix plot of data obtained from five platforms; GC–MS, LC–MS, Py–GC/MS, Proteomics, and Transcriptomics. Table S1. Monosaccharide composition of wood from wild-type (WT) and PttVAP27-17 overexpression lines of greenhouse-grown trees. Table S2. Relative abundance of metabolites identified by Pyrolysis–GC/MS analysis of wild-type and transgenic PttVAP27-17 overexpression lines grown in the greenhouse. Table S3. LC–MS metabolomic analysis of wild-type and PttVAP27-17 overexpression lines of greenhouse-grown trees. Table S4. GC–MS metabolomic analysis of wild-type and PttVAP27-17 overexpression lines of greenhouse-grown trees. Table S5. RNAseq analysis of wild-type and PttVAP27-17 overexpression lines of greenhouse-grown trees. Table S6. List of all peptides identified in the proteomic study. Table S7. List of all proteins identified in the proteomic study. Table S8. Genes co-expressed with PttVAP27-17. Table S9. Gene ontology (GO) analysis of transcripts (using tool REVIGO from Popgenie homepage popgenie.org) with statistically significant changes in the PttVAP27-17 overexpressing transgenic lines compared to the wild type of greenhouse-grown trees. Table S10. Gene ontology (GO) analysis of all proteins with statistically significant changes in the PttVAP27-17 overexpressing transgenic lines compared to the wild type of greenhouse-grown trees. Table S11. (a) Overexpression of PttVAP27-17 affects sugar yields of greenhouse-grown trees. (b) Overexpression of PttVAP27-17 affects sugar yields of field-grown trees. [file 13068_2021_1895_MOESM1_ESM.xlsx]

## Sheet: Figure S1
Fig. S1. Correlation matrix plot of data obtained from five platforms; GC-MS, LC-MS, Py-GC/MS, Proteomics, and Transcriptomics. Combined data for the three transgenic PttVAP27-17 overexpression lines are compared to data from the wild-type in each platform in greenhouse-grown trees. The size and color of the circles indicate the level of correlation between the data from the different platforms, …

## Sheet: Table S1
Table S1. Monosaccharide composition of wood from wild-type (WT) and PttVAP27-17 overexpression lines of greenhouse-grown trees.
	Monosaccharide composition of cell wall polymers determined using GC-MS after acidic methanolysis (Mol %)
	Ara	Rha	Fuc	Xyl	Man	Gal	GalA	Glc	GlcA
Line 1	0.96 ± 0.03	1.86 ± 0.06	0.068 ± 0.004*	58.54 ± 1.44	4.20 ± 0.11	3.08 ± 0.83	4.66 ± 0.31	26.30 ± 1.07	0.32 ± 0.02
Line 2	0.99 ± 0.04	1.95 ± 0.12	0.099 ± 0.02	60.37 ± 2.17	3.98 ± 0.30	2.77 ± 0.84	4.59 ± 0.08	24.88 ± 1.36	0.34 ± 0.03
Line 3	1.08 ± 0.23	2.01 ± 0.17	0.060 ± 0.06	59.14 ± 2.23	4.40 ± 0.22	3.43 ± 1.32	5.18 ± 1.74	24.31 ± 3.35	0.37 ± 0.13
WT	0.95 ± 0.05	1.95 ± 0.03	0.105 ± 0.01	59.55 ± 0.70	4.24 ± 0.09	2.56 ± 0.30	4.89 ± 0.22	25.38 ± 0.43	0.36 ± 0.02
a Mol % of monosaccharide composition of AIR (alcohol-insoluble residue) treated with a-amylase and hydrolyzed in 2 M HCl/MeOH. Ara, arabinose; Rha, rhamnose; Fuc, fucose; Xyl, xylose; Man, mannose; Gal, galactose; GalA, galacturonic acid; Glc, glucose; GlcA, glucuronic acid. Asterisks (*) indicate significant differences from the wild-type at P ≤ 5% (*) according to Student’s t-test. WT: wild-ty…
b P-values obtained by comparison of wild-type to each of the transgenic lines using Student’s t-test. Means ± SE.

## Sheet: Table S2
Table S2. Relative abundance of metabolites identified by Pyrolysis-GC/MS analysis of wild-type and transgenic PttVAP27-17 overexpression lines grown in the greenhouse.
Columns indicate: Metabolite; p(CORR), statistics whereby |p(CORR)| ≥ 0.5 depicts statistically significant difference in the transgenic lines compared to the wild-type. Blue color (in lower part of the table) indicates upregulation and red color (in upper part of the table) indicates downregulation in abundance in the lines overexpressing PttVAP27-17 compared to the wild-type.
Metabolite	p(CORR)	Identification / class
23C	0.559779	Carbohydrate related
GG	0.455522	Guaiacyl (summed)
P	0.422991	Summed generic phenolics
99S	0.387719	Syringyl
93G	0.378364	Guaiacyl
96S	0.374088	Syringyl
68G	0.36084	Guaiacyl
84P	0.340535	Summed generic phenolics
41C	0.337157	Carbohydrate related
82S	0.323604	Syringyl
98P	0.311411	Generic phenolic
27O	0.308571	Unknown spectra
19C	0.289768	Carbohydrate related
lignin	0.279272	Total lignin, G+S+H+P
46C	0.277751	Carbohydrate-related
92S	0.267316	Syringyl
17C	0.266095	Carbohydrate-related
54G	0.246025	Guaiacyl
69G	0.228436	Guaiacyl
70S	0.212911	Syringyl
9O	0.212466	Unknown spectra
61C	0.199837	Carbohydrate-related
95S	0.191098	Syringyl
78G	0.187643	Guaiacyl
39C	0.186051	Carbohydrate-related
80G	0.183549	Guaiacyl
SS	0.177863	Syringyl
5C	0.177735	Carbohydrate-related
14C	0.177671	Carbohydrate-related
94S	0.167658	Syringyl
87S	0.156934	Syringyl
63C	0.149461	Carbohydrate-related
10C	0.126973	Carbohydrate-related
75C	0.116958	Carbohydrate-related
47C	0.110777	Carbohydrate-related
97S	0.0827126	Syringyl
43H	0.0775583	p-Hydroxyphenyl
48C	0.0770773	Carbohydrate-related
90S	0.0610523	Syringyl
85S	0.0609234	Syringyl
1C	0.053745	Carbohydrate-related
66U	0.0515214	Known spectra, unknown identification
16C	0.0495463	Carbohydrate-related
4C	0.0423836	Carbohydrate-related
HH	0.0401887	p-Hydroxyphenyl (summed)
49C	0.036346	Carbohydrate-related
83G	0.0346522	Guaiacyl
36C	0.0288812	Carbohydrate-related
26C	0.0275068	Carbohydrate-related
O	0.0221034	Unknown spectra (summed)
91S	0.00539994	Syringyl
64C	0.000685645	Carbohydrate-related
56C	-0.00425246	Carbohydrate-related
6C	-0.006524	Carbohydrate-related
12O	-0.032335	Unknown spectra
100S	-0.0341403	Syringyl
74G	-0.0359687	Guaiacyl
51C	-0.0419497	Carbohydrate-related
37C	-0.042844	Carbohydrate-related
34C	-0.0653967	Carbohydrate-related
21C	-0.0682971	Carbohydrate-related
15C	-0.068831	Carbohydrate-related
67G	-0.069401	Guaiacyl
57C	-0.0718836	Carbohydrate-related
24C	-0.0883549	Carbohydrate-related
45C	-0.105296	Carbohydrate-related
59G	-0.108752	Guaiacyl
88S	-0.127365	Syringyl
86S	-0.129963	Syringyl
65G	-0.131851	Guaiacyl
62C	-0.162201	Carbohydrate-related
S/G	-0.167944	S/G ratio
81O	-0.180948	Unknown spectra
18C	-0.193275	Carbohydrate-related
79C	-0.193701	Carbohydrate-related
55C	-0.20162	Carbohydrate-related
50C	-0.219972	Carbohydrate-related
77G	-0.23222	Guaiacyl
32C	-0.23698	Carbohydrate-related
58C	-0.240276	Carbohydrate-related
73C	-0.246865	Carbohydrate-related
42C	-0.247074	Carbohydrate-related
20C	-0.247522	Carbohydrate-related
33C	-0.249422	Carbohydrate-related
44H	-0.256308	p-Hydroxyphenyl
31C	-0.265713	Carbohydrate-related
29C	-0.269193	Carbohydrate-related
cC	-0.27076	Carbohydrate-related compounds (summed)
25C	-0.276203	Carbohydrate-related
40C	-0.295658	Carbohydrate-related
89S	-0.300496	Syringyl
76S	-0.308758	Syringyl
22C	-0.310874	Carbohydrate-related
35C	-0.315973	Carbohydrate-related
8C	-0.338053	Carbohydrate-related
52C	-0.353361	Carbohydrate-related
72G	-0.354309	Guaiacyl
53C	-0.359646	Carbohydrate-related
11C	-0.363791	Carbohydrate-related
60U	-0.369864	Known spectra, unknown identification
38C	-0.372341	Carbohydrate-related
U	-0.380494	Known spectra, unknown identification
2C	-0.391207	Carbohydrate-related
13O	-0.426658	Unknown spectra
28C	-0.465757	Carbohydrate-related
71S	-0.466661	Syringyl
7C	-0.492571	Carbohydrate-related
30C	-0.514047	Carbohydrate-related
3C	-0.53881	Carbohydrate-related

## Sheet: Table S3 
Table S3. LC-MS metabolomic analysis of wild-type and PttVAP27-17 overexpression lines of greenhouse-grown trees.
Columns indicate: Metabolite, LC-MS metabolite (theoretical mass@retention time); p(CORR), statistics whereby |p(CORR)|≥ 0.5 depicts statistically significant difference for the in the transgenic lines compared to the wild-type. Blue color (in lower part of the table) indicates upregulation and red color (in upper part of the table) indicates downregulation in abundance in PttVAP27-17 overexpress…
metabolite	p(CORR)	M	RT	m/z	Annotation	Formula
250.1564@8.716146	0.733579	250.156	8.71615	249.149	acidic sesquiterpenoid	C15H22O3
392.2034@5.4581037	0.700987	392.203	5.4581	391.196	unkown	C18 H32 O9
268.0951@3.2289495	0.683572	268.095	3.22895	267.087	Feruloyl glycerol	C13 H16 O6
390.1883@4.7899466	0.644781	390.188	4.78995	389.181
157.0459@2.1268535	0.631801	157.046	2.12685	156.038
320.0889@4.195025	0.628412	320.089	4.19503	319.081	4-coumaroylshikimate	C16 H16 O7
198.0666@6.461553	0.625941	198.067	6.46155	197.059
336.0836@3.445559	0.621753	336.084	3.44556	335.076	5-O-caffeoylshikimic acid	C16 H16 O7
210.0439@4.2399616	0.620562	210.044	4.23996	209.036
254.1505@6.55786	0.618248	254.15	6.55786	253.143	unkown	C14 H22 O4
310.178@7.2664666	0.607278	310.178	7.26647	309.17	unkown	C17 H26 O5
364.1151@3.3615944	0.595776	364.115	3.36159	363.107	HCH-sinapic acid	C18 H20 O8
550.2267@4.347852	0.588844	550.227	4.34785	549.219	Feruloyl glycerol - related1	C24 H38 O14
306.0765@2.8882205	0.579663	306.077	2.88822	305.069
515.1831@2.677522	0.575597	515.183	2.67752	514.175
195.0889@7.7108846	0.554073	195.089	7.71088	194.081
572.2074@4.3506565	0.549999	572.207	4.35066	571.2
103.0401@0.76622397	0.547664	103.04	0.766224	102.032
280.1668@7.947562	0.547564	280.167	7.94756	279.159
704.245@6.443621	0.540691	704.245	6.44362	703.237	G (8-O-4) SP (8-5) G	C38 H40 O13
590.2569@2.6630414	0.538501	590.257	2.66304	589.249
554.1788@6.602041	0.537483	554.179	6.60204	553.171	2'cinnamoylsalicortin	C29H30O11
178.0985@7.1462584	0.523793	178.099	7.14626	177.091
113.9931@0.6192785	0.515407	113.993	0.619278	112.985
117.9349@9.113973	0.512387	117.935	9.11397	116.927
282.073@3.4123456	0.510924	282.073	3.41235	281.065
418.0894@5.545591	0.503842	418.089	5.54559	417.082	kaempferol-3-arabinofuranoside	C20H18O10
566.055@0.5547691	0.500891	566.055	0.554769	565.047	UDP‐galactose	C15H22N2O17P2
170.093@6.5150805	0.500576	170.093	6.51508	169.085
97.9777@0.48498732	0.497874	97.9777	0.484987	96.9699
226.1564@6.546334	0.497498	226.156	6.54633	225.149
722.2535@6.769543	0.48866	722.254	6.76954	721.246
550.1679@3.2245193	0.478877	550.168	3.22452	549.16
600.2042@2.40244	0.473124	600.204	2.40244	599.196
314.0634@1.6855917	0.462147	314.063	1.68559	313.056
276.0298@0.541329	0.460105	276.03	0.541329	275.022
352.0532@0.5134696	0.452779	352.053	0.51347	351.045
360.1052@2.0399313	0.444974	360.105	2.03993	359.097	Syringic acid glucoside	C15 H20 O10
426.1499@4.4327974	0.443421	426.15	4.4328	425.142
194.0936@7.029164	0.441376	194.094	7.02916	193.086
314.0631@2.006507	0.440861	314.063	2.00651	313.055
446.0483@5.0452156	0.424241	446.048	5.04522	445.041
466.2332@8.008222	0.422009	466.233	8.00822	465.225
310.1775@7.4838014	0.413491	310.178	7.4838	309.17
368.1256@7.054284	0.410925	368.126	7.05428	367.118
495.9761@7.8665576	0.410304	495.976	7.86656	494.968
864.4367@10.4623375	0.408685	864.437	10.4623	863.429
374.135@0.4766924	0.407289	374.135	0.476692	373.127
576.2406@5.167053	0.405185	576.241	5.16705	575.233
622.2505@5.7966566	0.40459	622.25	5.79666	621.243
728.4623@10.452563	0.40459	728.462	10.4526	727.455
378.0604@5.0447803	0.40388	378.06	5.04478	377.053
294.1824@7.6503067	0.40318	294.182	7.65031	293.175
434.0896@0.5202336	0.402794	434.09	0.520234	433.082
671.2675@6.393914	0.399328	671.268	6.39391	670.26
422.2338@9.214365	0.396735	422.234	9.21437	421.226
272.232@8.5302725	0.394703	272.232	8.53027	271.224	16-hydroxypalmitate	C16H32O3
404.1677@4.4346237	0.390893	404.168	4.43462	403.16
430.1832@5.3136	0.388934	430.183	5.3136	429.175
264.1721@8.295545	0.388051	264.172	8.29555	263.164
312.2082@8.643826	0.384198	312.208	8.64383	311.2
552.2413@4.5726357	0.383775	552.241	4.57264	551.234
322.2263@9.038186	0.379193	322.226	9.03819	321.219
338.1486@7.8731256	0.377442	338.149	7.87313	337.141
554.1996@3.3163426	0.371494	554.2	3.31634	553.192
270.1379@7.645601	0.366838	270.138	7.6456	269.13
642.1269@5.0451655	0.359504	642.127	5.04517	641.119
159.983@9.469846	0.359313	159.983	9.46985	158.975
550.1675@3.64379	0.358794	550.168	3.64379	549.16
324.0872@0.48746148	0.357957	324.087	0.487461	323.079
168.0414@1.735192	0.356644	168.041	1.73519	167.034
506.1573@7.0535407	0.35624	506.157	7.05354	505.15
222.1245@6.9959865	0.352806	222.125	6.99599	221.117
704.4621@10.923031	0.344492	704.462	10.923	703.454
466.3806@9.688294	0.343262	466.381	9.68829	465.373
770.2174@7.1296625	0.34251	770.217	7.12966	769.21
239.9541@4.274535	0.339877	239.954	4.27454	238.946
296.2342@8.362176	0.339587	296.234	8.36218	295.226
366.0653@0.5227089	0.338483	366.065	0.522709	365.058
596.2962@8.904763	0.336153	596.296	8.90476	595.288
150.0353@0.62218994	0.331551	150.035	0.62219	149.028
356.1258@5.8042984	0.328708	356.126	5.8043	355.118
314.0629@2.3769867	0.328602	314.063	2.37699	313.055
428.0918@2.0398335	0.326313	428.092	2.03983	427.084
268.0939@2.5924735	0.32557	268.094	2.59247	267.086
526.1673@2.621137	0.32552	526.167	2.62114	525.159
243.1827@6.780427	0.31445	243.183	6.78043	242.175
752.2645@6.432014	0.314272	752.264	6.43201	751.257
366.1466@8.288361	0.312132	366.147	8.28836	365.139
234.0887@6.618063	0.311027	234.089	6.61806	233.081
760.2878@4.2890797	0.311008	760.288	4.28908	759.28
432.198@5.5400763	0.302286	432.198	5.54008	431.19
521.2754@8.553282	0.301451	521.275	8.55328	520.268
450.1371@1.863114	0.298544	450.137	1.86311	449.129
286.2132@8.526334	0.297162	286.213	8.52633	285.205
434.2146@3.3166137	0.294449	434.215	3.31661	433.207
537.1191@1.2043388	0.29418	537.119	1.20434	536.111
255.0256@0.51073426	0.293132	255.026	0.510734	254.018
818.2571@6.8382874	0.291951	818.257	6.83829	817.249
494.0847@2.0394511	0.2913	494.085	2.03945	493.077
308.057@0.50656337	0.289211	308.057	0.506563	307.049
480.0912@4.2827864	0.285412	480.091	4.28279	479.083
320.1465@2.923389	0.283458	320.147	2.92339	319.139
673.4733@8.526875	0.28127	673.473	8.52688	672.466
410.0819@2.5416894	0.279908	410.082	2.54169	409.074
573.4386@11.164868	0.277096	573.439	11.1649	572.431
210.0395@0.49337175	0.276689	210.04	0.493372	209.032
752.2658@6.0368333	0.273373	752.266	6.03683	751.258
379.2101@2.6764927	0.272998	379.21	2.67649	378.202
542.1998@3.4876795	0.269201	542.2	3.48768	541.192
72.0219@0.5310506	0.26756	72.0219	0.531051	71.0141
276.1716@8.06832	0.267538	276.172	8.06832	275.164
78.0677@0.76511866	0.267464	78.0677	0.765119	77.0599
101.9406@10.114712	0.267396	101.941	10.1147	100.933
382.2387@9.799393	0.266078	382.239	9.79939	381.231
300.2649@8.718509	0.264325	300.265	8.71851	299.257
472.1142@4.272017	0.262727	472.114	4.27202	471.106
354.1005@0.48637176	0.259629	354.101	0.486372	353.093
294.2181@8.481014	0.259352	294.218	8.48101	293.21
227.9735@0.42109227	0.25772	227.974	0.421092	226.966
90.0319@0.54070497	0.257198	90.0319	0.540705	89.0241
278.1901@8.539283	0.256682	278.19	8.53928	277.182
198.0522@2.0399342	0.25298	198.052	2.03993	197.044
328.2602@8.525421	0.252591	328.26	8.52542	327.252
516.1693@0.8841093	0.251855	516.169	0.884109	515.162
314.0627@2.5478425	0.250674	314.063	2.54784	313.055
202.1199@8.527316	0.243644	202.12	8.52732	201.112
438.3489@9.587509	0.241802	438.349	9.58751	437.341
270.1383@8.527459	0.241689	270.138	8.52746	269.131
342.0944@2.5420935	0.235617	342.094	2.54209	341.087
398.2334@9.212484	0.235493	398.233	9.21248	397.226
456.1008@0.51819175	0.234252	456.101	0.518192	455.093
542.1982@3.4373162	0.229758	542.198	3.43732	541.19
368.163@7.574915	0.228649	368.163	7.57491	367.155
702.2303@7.1436996	0.227495	702.23	7.1437	701.223
90.0314@0.54556394	0.227084	90.0314	0.545564	89.0236
466.2348@6.9950814	0.226644	466.235	6.99508	465.227
194.166@7.6508574	0.226362	194.166	7.65086	193.158
410.1566@2.1572337	0.223176	410.157	2.15723	409.149
278.0415@0.49169236	0.220794	278.041	0.491692	277.034
532.1043@4.2748685	0.220221	532.104	4.27487	531.096
580.1947@6.297379	0.220091	580.195	6.29738	579.187
628.1551@4.2755733	0.218432	628.155	4.27557	627.147
300.0844@1.4070474	0.218182	300.084	1.40705	299.077
356.2886@8.527264	0.217053	356.289	8.52726	355.281
310.0732@5.0456963	0.212655	310.073	5.0457	309.065
442.2583@9.2628355	0.211848	442.258	9.26284	441.251
702.2313@7.0952168	0.209503	702.231	7.09522	701.224
406.0548@5.1282215	0.208908	406.055	5.12822	405.047
340.2963@8.909806	0.208689	340.296	8.90981	339.288
608.2727@6.394124	0.208177	608.273	6.39412	607.265
118.0316@0.7723773	0.205576	118.032	0.772377	117.024
314.0631@2.0840545	0.204379	314.063	2.08405	313.055
422.1974@9.11486	0.203024	422.197	9.11486	421.19
101.9405@9.114379	0.197179	101.941	9.11438	100.933
222.1615@8.284714	0.197134	222.161	8.28471	221.154
129.0421@0.7165798	0.196409	129.042	0.71658	128.034
224.0545@0.5255189	0.195886	224.054	0.525519	223.047
318.1452@8.125762	0.19447	318.145	8.12576	317.137
401.1916@2.6770287	0.194432	401.192	2.67703	400.184
948.3384@6.4610004	0.193965	948.338	6.461	947.331
1174.4185@6.424314	0.19368	1174.42	6.42431	1173.41
386.0831@2.1541092	0.193538	386.083	2.15411	385.075
502.2307@9.082508	0.192023	502.231	9.08251	501.223
419.9019@0.41456467	0.191015	419.902	0.414565	418.894
463.1647@2.682619	0.190211	463.165	2.68262	462.157
130.0314@0.75078106	0.187906	130.031	0.750781	129.024
326.1148@5.805558	0.187619	326.115	5.80556	325.107
412.1072@0.50089747	0.182069	412.107	0.500897	411.099
720.2394@6.544162	0.17994	720.239	6.54416	719.232
226.0692@0.48824337	0.179452	226.069	0.488243	225.061
354.207@9.114613	0.179091	354.207	9.11461	353.199
286.2476@8.527105	0.178032	286.248	8.52711	285.24
312.2257@8.52057	0.177339	312.226	8.52057	311.218
322.0734@0.50267094	0.175124	322.073	0.502671	321.066
326.2242@8.763816	0.172501	326.224	8.76382	325.216
224.0539@0.52556956	0.169483	224.054	0.52557	223.046
294.182@7.8908315	0.166967	294.182	7.89083	293.174
243.9484@0.4331312	0.166385	243.948	0.433131	242.941
310.1806@8.947455	0.165138	310.181	8.94745	309.173
113.9916@9.466725	0.164949	113.992	9.46673	112.984
512.186@2.4408174	0.162933	512.186	2.44082	511.178
434.2435@9.115254	0.16061	434.243	9.11525	433.236
86.0417@0.75368184	0.160022	86.0417	0.753682	85.0339
305.9998@0.5707307	0.159834	306	0.570731	304.992
245.1761@8.530633	0.157774	245.176	8.53063	244.168
204.0897@1.8303679	0.157666	204.09	1.83037	203.082
372.1194@5.555675	0.155645	372.119	5.55567	371.112
444.1989@2.441667	0.153738	444.199	2.44167	443.191
750.2506@6.5007772	0.151226	750.251	6.50078	749.243
246.0521@0.49423376	0.149951	246.052	0.494234	245.044
175.9632@0.41820315	0.149316	175.963	0.418203	174.955
322.175@7.311225	0.142554	322.175	7.31123	321.167
284.1974@8.526546	0.14178	284.197	8.52655	283.19
322.0672@4.2835903	0.14065	322.067	4.28359	321.059
1174.4211@6.4731216	0.139566	1174.42	6.47312	1173.41
270.2183@8.525744	0.138101	270.218	8.52574	269.211
561.3561@9.113715	0.137101	561.356	9.11371	560.348
362.1697@7.6514106	0.132337	362.17	7.65141	361.162
164.0496@1.077662	0.130477	164.05	1.07766	163.042
388.2928@7.504947	0.129495	388.293	7.50495	387.285
270.046@1.4800287	0.12802	270.046	1.48003	269.038
368.0846@1.4403694	0.127834	368.085	1.44037	367.077
222.1613@8.528307	0.12709	222.161	8.52831	221.154
572.2962@9.3532095	0.126813	572.296	9.35321	571.288
398.0947@0.4933718	0.125512	398.095	0.493372	397.087
411.8707@0.43644264	0.124886	411.871	0.436443	410.863
540.1988@7.3707986	0.123414	540.199	7.3708	539.191
552.1662@0.5041231	0.121176	552.166	0.504123	551.158
720.2392@6.4412327	0.119459	720.239	6.44123	719.231
785.0362@1.7641118	0.119396	785.036	1.76411	784.028
1191.1385@7.6483707	0.119164	1191.14	7.64837	1190.13
312.2294@8.415292	0.119161	312.229	8.41529	311.222
133.9303@9.114201	0.117011	133.93	9.1142	132.923
614.0288@0.67350006	0.108246	614.029	0.6735	613.021
134.0233@0.5659747	0.107555	134.023	0.565975	133.016
556.1957@5.683342	0.106536	556.196	5.68334	555.188
332.1099@1.6559322	0.106245	332.11	1.65593	331.102
396.2178@5.9049997	0.105399	396.218	5.905	395.21
322.0738@0.50516677	0.105094	322.074	0.505167	321.066
480.126@3.4245198	0.103483	480.126	3.42452	479.118
612.415@10.0374775	0.101934	612.415	10.0375	611.407
852.2612@7.3810005	0.0991263	852.261	7.381	851.253
424.2442@7.852931	0.098527	424.244	7.85293	423.236
210.1616@7.067232	0.0981164	210.162	7.06723	209.154
364.1299@6.9625645	0.0980264	364.13	6.96256	363.122
312.1924@7.2014885	0.0974486	312.192	7.20149	311.185
736.2612@6.973529	0.0967446	736.261	6.97353	735.253
330.2396@6.9527435	0.0963448	330.24	6.95274	329.232
133.9307@10.723432	0.095638	133.931	10.7234	132.923
1039.0269@0.7929166	0.0950008	1039.03	0.792917	1038.02
305.921@0.4119033	0.0943288	305.921	0.411903	304.913
521.2734@8.671678	0.0936986	521.273	8.67168	520.266
536.4587@10.259821	0.0930507	536.459	10.2598	535.451
174.1247@6.3354564	0.0915968	174.125	6.33546	173.117
970.3213@6.322233	0.0880656	970.321	6.32223	969.313
248.1762@8.177884	0.0879959	248.176	8.17788	247.168
148.0434@0.7889662	0.0875245	148.043	0.788966	147.036
689.7833@9.510033	0.0867788	689.783	9.51003	688.776
803.566@10.166874	0.0866205	803.566	10.1669	802.558
254.1511@7.068168	0.0865948	254.151	7.06817	253.143
452.1409@0.49191144	0.0832527	452.141	0.491911	451.133
174.1246@8.521699	0.0829899	174.125	8.5217	173.117
378.1156@1.4374638	0.0811045	378.116	1.43746	377.108
142.0553@4.286661	0.0808112	142.055	4.28666	141.048
322.2193@9.959343	0.0796571	322.219	9.95934	321.212
407.9713@5.0452156	0.0795151	407.971	5.04522	406.964
323.1727@8.081436	0.0782003	323.173	8.08144	322.165
524.1685@6.3277535	0.0777363	524.168	6.32775	523.161
477.2848@8.384631	0.0758425	477.285	8.38463	476.277
238.0695@0.48993677	0.0747267	238.07	0.489937	237.062
406.1837@4.24204	0.0746875	406.184	4.24204	405.176
622.4442@10.037938	0.0728801	622.444	10.0379	621.436
1123.122@7.2059503	0.0717036	1123.12	7.20595	1122.11
564.1452@2.4405777	0.0695948	564.145	2.44058	563.137
508.2807@9.093294	0.0691641	508.281	9.09329	507.273
93.0417@0.4667722	0.0671862	93.0417	0.466772	92.0339
72.0222@0.5605063	0.0654402	72.0222	0.560506	71.0144
696.1432@4.265541	0.0646118	696.143	4.26554	695.135
87.0309@1.0773243	0.0625145	87.0309	1.07732	86.0231
302.0998@1.1768284	0.0617296	302.1	1.17683	301.092
159.9826@10.723143	0.0587456	159.983	10.7231	158.975
435.9669@5.1295967	0.0574851	435.967	5.1296	434.959
578.2099@0.5125584	0.0569788	578.21	0.512558	577.202
1043.0529@0.7853594	0.0567926	1043.05	0.785359	1042.05
898.3031@7.002299	0.054111	898.303	7.0023	897.295
650.1969@6.145183	0.0529121	650.197	6.14518	649.189
633.2182@3.857554	0.0528915	633.218	3.85755	632.21
292.1665@7.921087	0.0524234	292.166	7.92109	291.159
250.1196@7.7617664	0.0505845	250.12	7.76177	249.112
174.1247@7.190506	0.0488895	174.125	7.19051	173.117
191.0223@7.5943007	0.0477695	191.022	7.5943	190.015
238.1554@8.530548	0.0476825	238.155	8.53055	237.148
116.0144@0.7669049	0.0466077	116.014	0.766905	115.007
488.1815@0.5443599	0.0461391	488.182	0.54436	487.174
436.079@1.3135322	0.0443193	436.079	1.31353	435.071
596.2959@8.776216	0.0443167	596.296	8.77622	595.288
434.2434@9.038359	0.0420171	434.243	9.03836	433.236
900.3146@6.806013	0.0410537	900.315	6.80601	899.307
356.328@10.025355	0.0404719	356.328	10.0254	355.32
278.1875@8.015496	0.0402388	278.188	8.0155	277.18
478.2333@9.46493	0.0385449	478.233	9.46493	477.226
382.2873@9.33174	0.0365162	382.287	9.33174	381.28
98.0666@4.2890882	0.0314301	98.0666	4.28909	97.0588
280.1704@8.960651	0.0311169	280.17	8.96065	279.163
464.073@1.7327149	0.0299762	464.073	1.73271	463.065
250.1197@7.0869727	0.0283453	250.12	7.08697	249.112
276.248@8.946814	0.0278048	276.248	8.94681	275.24
382.3426@9.323982	0.0266098	382.343	9.32398	381.335
434.0497@1.7667354	0.024262	434.05	1.76674	433.042
260.2521@9.4639015	0.0238346	260.252	9.4639	259.244
289.9434@0.4172296	0.0234955	289.943	0.41723	288.936
1287.0634@1.7635901	0.0207026	1287.06	1.76359	1286.06
970.32@6.2418766	0.0203493	970.32	6.24188	969.312
650.1963@6.0301576	0.0202691	650.196	6.03016	649.188
326.1899@9.115417	0.0198655	326.19	9.11542	325.182
1069.04@0.8673279	0.0195063	1069.04	0.867328	1068.03
294.2182@8.114451	0.0193075	294.218	8.11445	293.21
101.9403@10.722771	0.0182168	101.94	10.7228	100.933
778.2818@6.058253	0.0163714	778.282	6.05825	777.274
609.285@6.210303	0.0163537	609.285	6.2103	608.277
564.3175@7.649124	0.0162358	564.317	7.64912	563.31
886.3023@7.1264615	0.0158424	886.302	7.12646	885.294
292.0993@6.0489335	0.0148882	292.099	6.04893	291.092
422.2305@7.9015074	0.0127924	422.231	7.90151	421.223
272.2346@9.105691	0.0125736	272.235	9.10569	271.227
243.0601@0.48480523	0.0108001	243.06	0.484805	242.052
206.1661@8.524987	0.0106497	206.166	8.52499	205.158
412.3912@10.890984	0.0100127	412.391	10.891	411.383
811.5411@10.321226	0.00920205	811.541	10.3212	810.533
462.1728@2.7718081	0.00791356	462.173	2.77181	461.165
202.1199@7.175591	0.0063624	202.12	7.17559	201.112
1068.3582@7.0116615	0.0063314	1068.36	7.01166	1067.35
470.1341@4.2755885	0.00481308	470.134	4.27559	469.126
298.1591@8.537678	0.00473427	298.159	8.53768	297.151
278.1508@8.191184	0.00414533	278.151	8.19118	277.143
264.1353@5.580038	0.00373154	264.135	5.58004	263.127
331.144@9.113441	0.00292602	331.144	9.11344	330.136
1215.1859@9.345766	-0.00120661	1215.19	9.34577	1214.18
554.2158@5.426872	-0.00259418	554.216	5.42687	553.208
1098.3676@7.2972426	-0.00364508	1098.37	7.29724	1097.36
406.1837@4.762038	-0.00402071	406.184	4.76204	405.176
811.5982@13.579773	-0.00448986	811.598	13.5798	810.59
72.021@0.8167974	-0.00782445	72.021	0.816797	71.0132
792.1902@4.2690163	-0.00962477	792.19	4.26902	791.182
495.1788@2.6784582	-0.00973721	495.179	2.67846	494.171
338.2122@9.678706	-0.0123142	338.212	9.67871	337.204
699.6016@12.39615	-0.0131681	699.602	12.3962	698.594
565.337@8.390465	-0.016072	565.337	8.39047	564.329
90.032@0.48030385	-0.0164934	90.032	0.480304	89.0242
782.2775@5.9849606	-0.017752	782.278	5.98496	781.27
770.0778@1.7650807	-0.0180203	770.078	1.76508	769.07
533.8825@0.41390178	-0.0187015	533.883	0.413902	532.875
298.1253@1.0764848	-0.0195012	298.125	1.07648	297.118
480.3963@10.073905	-0.0199797	480.396	10.0739	479.389
561.1737@9.416426	-0.0204196	561.174	9.41643	560.166
427.03@0.5875973	-0.0204545	427.03	0.587597	426.022
552.1998@5.772803	-0.0221988	552.2	5.7728	551.192
146.022@0.60833347	-0.0225016	146.022	0.608333	145.014
697.6216@13.581178	-0.0235141	697.622	13.5812	696.614
464.1178@4.2813706	-0.0263807	464.118	4.28137	463.11
346.1256@3.0247066	-0.0270098	346.126	3.02471	345.118
240.1358@7.4673815	-0.0272388	240.136	7.46738	239.128
224.1038@6.3495817	-0.0274019	224.104	6.34958	223.096
570.2186@9.049935	-0.0291022	570.219	9.04993	569.211
148.0518@3.9537933	-0.0297843	148.052	3.95379	147.044
658.4567@12.822694	-0.030463	658.457	12.8227	657.449
368.1177@0.47739753	-0.0308842	368.118	0.477398	367.11
758.2309@6.197436	-0.0314047	758.231	6.19744	757.223
808.4471@13.3458805	-0.0316512	808.447	13.3459	807.439
506.1087@3.2811599	-0.0322514	506.109	3.28116	505.101
752.2661@6.0591516	-0.033453	752.266	6.05915	751.258
966.4025@13.349327	-0.0342299	966.403	13.3493	965.395
928.3132@7.119214	-0.0348969	928.313	7.11921	927.305
298.2487@8.524553	-0.0351841	298.249	8.52455	297.241
758.222@7.0072803	-0.0358375	758.222	7.00728	757.214
148.0364@0.8545641	-0.0362846	148.036	0.854564	147.029
130.0268@0.68289876	-0.0366446	130.027	0.682899	129.019
519.2589@8.239909	-0.0366942	519.259	8.23991	518.251
682.0664@5.0457935	-0.0377295	682.066	5.04579	681.059
378.1302@5.0129595	-0.0387192	378.13	5.01296	377.122
180.0417@2.785	-0.0393653	180.042	2.785	179.034
656.4415@12.058212	-0.0406248	656.442	12.0582	655.434
210.0519@2.9618442	-0.0415757	210.052	2.96184	209.044
395.983@7.1334653	-0.0419012	395.983	7.13347	394.975
394.1612@3.1300766	-0.0431144	394.161	3.13008	393.153
778.281@6.1032386	-0.0443343	778.281	6.10324	777.273
228.0046@0.51372147	-0.0453271	228.005	0.513721	226.997
797.583@12.886868	-0.0454894	797.583	12.8869	796.575
453.2852@8.682879	-0.0456647	453.285	8.68288	452.277
582.209@6.0401473	-0.0466832	582.209	6.04015	581.201
330.0948@1.725452	-0.0490198	330.095	1.72545	329.087
432.1989@3.2071834	-0.0504056	432.199	3.20718	431.191
645.2059@6.0337396	-0.0558134	645.206	6.03374	644.198
477.1063@2.676662	-0.0560294	477.106	2.67666	476.099
240.0992@3.3083677	-0.0579706	240.099	3.30837	239.091
148.0379@0.4890395	-0.0580243	148.038	0.48904	147.03
552.1989@6.0335746	-0.0584786	552.199	6.03357	551.191
552.1994@5.7801337	-0.0590095	552.199	5.78013	551.192
580.1631@2.4454505	-0.0598569	580.163	2.44545	579.155
1058.3901@12.227296	-0.0601802	1058.39	12.2273	1057.38
1063.0594@4.292955	-0.0607205	1063.06	4.29296	1062.05
415.3441@9.465584	-0.0632609	415.344	9.46558	414.336
448.1397@4.28465	-0.0645432	448.14	4.28465	447.132
290.0799@2.447101	-0.064704	290.08	2.4471	289.072
145.9302@9.113885	-0.0649914	145.93	9.11388	144.922
570.2179@9.042934	-0.0651139	570.218	9.04293	569.21
174.1248@6.200026	-0.0654298	174.125	6.20003	173.117
582.2093@6.1813684	-0.0656825	582.209	6.18137	581.202
757.5334@9.9274235	-0.0657137	757.533	9.92742	756.526
508.1727@6.59223	-0.067149	508.173	6.59223	507.165
384.3603@10.400016	-0.0672379	384.36	10.4	383.353
129.9666@0.44171804	-0.0696958	129.967	0.441718	128.959
871.6731@12.910448	-0.0705688	871.673	12.9104	870.665
851.489@11.559322	-0.0724372	851.489	11.5593	850.481
1085.0522@1.0800635	-0.0725326	1085.05	1.08006	1084.04
683.6058@12.886888	-0.0730031	683.606	12.8869	682.598
634.1707@4.2637744	-0.073039	634.171	4.26377	633.163
713.5441@10.178435	-0.0732793	713.544	10.1784	712.536
334.072@0.5054366	-0.0756618	334.072	0.505437	333.064
284.1978@7.982788	-0.0767328	284.198	7.98279	283.19
410.2429@9.466081	-0.0772507	410.243	9.46608	409.235
902.303@6.54769	-0.0774587	902.303	6.54769	901.295
502.231@9.04138	-0.077853	502.231	9.04138	501.223
368.0708@2.2363026	-0.0787199	368.071	2.2363	367.063
633.325@8.447871	-0.079807	633.325	8.44787	632.317
254.1508@8.532093	-0.0799487	254.151	8.53209	253.143
711.6376@9.617315	-0.0815617	711.638	9.61731	710.63
356.1657@9.46421	-0.0820746	356.166	9.46421	355.158
234.161@8.155192	-0.0823097	234.161	8.15519	233.153
620.4289@9.779623	-0.0823417	620.429	9.77962	619.421
554.2135@5.3938313	-0.082345	554.213	5.39383	553.206
673.576@12.887262	-0.0826689	673.576	12.8873	672.568
385.9423@9.113015	-0.0828344	385.942	9.11302	384.935
660.1862@9.044721	-0.083281	660.186	9.04472	659.178
133.9306@9.465047	-0.0837599	133.931	9.46505	132.923
729.6461@10.10545	-0.0838746	729.646	10.1054	728.638
854.4281@12.224769	-0.0838763	854.428	12.2248	853.42
327.9091@0.43431157	-0.0848598	327.909	0.434312	326.901
843.6787@12.486493	-0.0860395	843.679	12.4865	842.671
322.068@2.3639426	-0.088613	322.068	2.36394	321.06
192.0259@0.6725062	-0.0888245	192.026	0.672506	191.018
398.3755@10.62605	-0.0911601	398.375	10.626	397.368
231.2185@9.113002	-0.0926689	231.219	9.113	230.211
930.3285@6.670958	-0.0934093	930.328	6.67096	929.321
317.9546@9.113394	-0.0938937	317.955	9.11339	316.947
506.2669@8.634274	-0.0959628	506.267	8.63427	505.259
582.2097@6.180842	-0.0959896	582.21	6.18084	581.202
987.4654@11.557757	-0.0962802	987.465	11.5578	986.458
154.0372@9.46558	-0.0977729	154.037	9.46558	153.029
924.3137@7.3126326	-0.0979571	924.314	7.31263	923.306
454.2765@9.46589	-0.0983328	454.276	9.46589	453.269
440.0952@0.5103163	-0.0996783	440.095	0.510316	439.087
713.5439@10.220305	-0.100465	713.544	10.2203	712.536
154.0262@2.7321026	-0.101132	154.026	2.7321	153.018
366.171@7.897695	-0.101459	366.171	7.89769	365.163
428.1675@9.458741	-0.10165	428.168	9.45874	427.16
782.2765@5.9773645	-0.103226	782.277	5.97736	781.269
633.3256@8.392926	-0.103591	633.326	8.39293	632.318
948.3398@6.4018087	-0.103922	948.34	6.40181	947.332
450.0145@1.7708805	-0.105168	450.014	1.77088	449.007
755.6634@10.894842	-0.105446	755.663	10.8948	754.656
570.2092@4.7703204	-0.106205	570.209	4.77032	569.201
376.1423@9.113127	-0.106259	376.142	9.11313	375.135
238.1193@6.594487	-0.106322	238.119	6.59449	237.112
828.4132@12.458477	-0.10653	828.413	12.4585	827.405
764.4596@12.218821	-0.106912	764.46	12.2188	763.452
930.3281@6.688571	-0.110683	930.328	6.68857	929.32
112.016@0.6731138	-0.111751	112.016	0.673114	111.008
556.1935@6.228546	-0.112582	556.193	6.22855	555.186
554.1784@6.2350535	-0.11316	554.178	6.23505	553.171
440.0911@0.50945324	-0.113395	440.091	0.509453	439.083
696.473@12.219576	-0.114447	696.473	12.2196	695.465
964.3865@12.461914	-0.117901	964.386	12.4619	963.379
399.1314@9.113469	-0.119937	399.131	9.11347	398.124
724.213@7.0816174	-0.11999	724.213	7.08162	723.205
176.0375@0.80949986	-0.120334	176.037	0.8095	175.03
282.0362@3.371686	-0.120362	282.036	3.37169	281.028
715.5144@11.559048	-0.121628	715.514	11.559	714.507
738.4441@12.4623375	-0.123317	738.444	12.4623	737.436
1022.3187@7.0309224	-0.124713	1022.32	7.03092	1021.31
238.0472@2.8585403	-0.125311	238.047	2.85854	237.039
841.6085@13.718772	-0.125361	841.609	13.7188	840.601
666.4212@9.790684	-0.131296	666.421	9.79068	665.413
563.172@2.678986	-0.132746	563.172	2.67899	562.164
280.2393@9.255017	-0.133486	280.239	9.25502	279.232
292.1661@8.521592	-0.133861	292.166	8.52159	291.158
783.5018@11.558018	-0.134415	783.502	11.558	782.494
922.4156@12.22269	-0.13453	922.416	12.2227	921.408
660.2191@7.3040414	-0.13623	660.219	7.30404	659.211
425.1754@3.2143502	-0.136707	425.175	3.21435	424.168
588.1716@0.5055973	-0.137547	588.172	0.505597	587.164
541.3378@8.713603	-0.13839	541.338	8.7136	540.33
216.0417@0.48197463	-0.140876	216.042	0.481975	215.034
690.2311@6.9971685	-0.14093	690.231	6.99717	689.223
307.0842@1.5560004	-0.145358	307.084	1.556	306.076
744.2065@6.426972	-0.145432	744.207	6.42697	743.199
1098.3687@6.8143387	-0.145824	1098.37	6.81434	1097.36
429.9728@1.3963335	-0.145893	429.973	1.39633	428.965
612.1782@4.2683964	-0.146189	612.178	4.2684	611.17
376.174@9.457285	-0.146608	376.174	9.45729	375.166
566.1727@0.5241265	-0.147262	566.173	0.524127	565.165
731.5529@10.056047	-0.147731	731.553	10.056	730.545
566.1689@0.52404	-0.148168	566.169	0.52404	565.161
312.1186@0.46947426	-0.148403	312.119	0.469474	311.111
299.1362@5.867839	-0.148444	299.136	5.86784	298.128
358.125@2.6167731	-0.148678	358.125	2.61677	357.117
367.1927@9.114473	-0.148746	367.193	9.11447	366.185
1174.42@6.3751974	-0.149063	1174.42	6.3752	1173.41
592.2006@9.053127	-0.150423	592.201	9.05313	591.193
448.1365@5.478122	-0.151551	448.137	5.47812	447.129
405.1167@0.5016963	-0.15214	405.117	0.501696	404.109
725.9166@9.635196	-0.152999	725.917	9.6352	724.909
895.5231@10.18919	-0.153975	895.523	10.1892	894.515
438.1524@3.2318163	-0.15431	438.152	3.23182	437.145
919.477@11.559563	-0.155272	919.477	11.5596	918.469
832.4484@12.220269	-0.15597	832.448	12.2203	831.441
422.1695@3.2121425	-0.156664	422.17	3.21214	421.162
589.9045@9.1099205	-0.157215	589.904	9.10992	588.897
380.1649@9.2544	-0.158445	380.165	9.2544	379.157
744.6214@13.71752	-0.159023	744.621	13.7175	743.614
895.5248@10.182903	-0.159078	895.525	10.1829	894.517
227.9694@9.114971	-0.159494	227.969	9.11497	226.962
164.0576@0.7344287	-0.160064	164.058	0.734429	163.05
566.2145@7.2447467	-0.161559	566.215	7.24475	565.207
720.2775@7.672897	-0.162646	720.278	7.6729	719.27
368.2712@9.270779	-0.163321	368.271	9.27078	367.263
570.2092@6.658644	-0.163691	570.209	6.65864	569.201
453.9302@9.112398	-0.164226	453.93	9.1124	452.922
563.3221@8.11707	-0.164337	563.322	8.11707	562.314
390.1335@0.50286067	-0.164435	390.134	0.502861	389.126
856.291@7.591232	-0.165103	856.291	7.59123	855.283
500.2157@8.752761	-0.166395	500.216	8.75276	499.208
566.2142@7.1575065	-0.166832	566.214	7.15751	565.206
396.1597@9.254791	-0.167837	396.16	9.25479	395.152
166.0491@0.4843117	-0.167914	166.049	0.484312	165.041
827.5367@10.215226	-0.1682	827.537	10.2152	826.529
212.1038@5.616715	-0.168263	212.104	5.61672	211.096
270.1452@6.796974	-0.168377	270.145	6.79697	269.137
310.2134@8.17581	-0.170728	310.213	8.17581	309.206
808.2915@6.317113	-0.170766	808.292	6.31711	807.284
827.5366@10.178769	-0.171399	827.537	10.1788	826.529
314.2441@8.526499	-0.171651	314.244	8.5265	313.236
840.3149@6.1599164	-0.172174	840.315	6.15992	839.307
594.2798@8.37684	-0.172189	594.28	8.37684	593.272
477.2841@8.864719	-0.172676	477.284	8.86472	476.276
582.2096@6.0433283	-0.172941	582.21	6.04333	581.202
676.2153@6.235599	-0.173709	676.215	6.2356	675.207
667.6104@13.004061	-0.174036	667.61	13.0041	666.603
556.1927@6.8831453	-0.175332	556.193	6.88315	555.185
299.2051@9.113589	-0.175573	299.205	9.11359	298.197
130.0265@0.85370123	-0.177373	130.026	0.853701	129.019
713.4882@10.532661	-0.177706	713.488	10.5327	712.48
729.4827@10.361074	-0.177996	729.483	10.3611	728.475
776.5385@10.156905	-0.179888	776.538	10.1569	775.531
800.5642@10.751676	-0.180377	800.564	10.7517	799.556
436.1367@5.587714	-0.181279	436.137	5.58771	435.129
326.0996@2.589079	-0.181432	326.1	2.58908	325.092
600.2194@4.9629016	-0.182799	600.219	4.9629	599.212
681.6263@13.717931	-0.185076	681.626	13.7179	680.619
366.1098@1.9332722	-0.185083	366.11	1.93327	365.102
432.1986@3.738286	-0.186298	432.199	3.73829	431.191
704.2458@6.1258016	-0.186382	704.246	6.1258	703.238
424.3905@9.634493	-0.187238	424.39	9.63449	423.383
762.4443@11.588921	-0.187809	762.444	11.5889	761.437
690.2305@6.9019837	-0.19031	690.231	6.90198	689.223
188.104@4.999569	-0.191167	188.104	4.99957	187.096
266.1539@8.556521	-0.191987	266.154	8.55652	265.146
653.5956@12.408215	-0.193418	653.596	12.4082	652.588
565.3371@8.474442	-0.194699	565.337	8.47444	564.329
570.2089@6.6654525	-0.195408	570.209	6.66545	569.201
582.2084@6.4588666	-0.195892	582.208	6.45887	581.201
309.1069@0.7152168	-0.197629	309.107	0.715217	308.099
338.0677@5.128676	-0.199105	338.068	5.12868	337.06
148.0371@0.6672278	-0.200273	148.037	0.667228	147.029
294.1862@9.345682	-0.200405	294.186	9.34568	293.178
694.4577@11.591541	-0.201753	694.458	11.5915	693.45
374.1362@4.566307	-0.202025	374.136	4.56631	373.128
521.9172@9.110907	-0.202224	521.917	9.11091	520.909
780.4015@2.6761885	-0.202329	780.402	2.67619	779.394
169.0134@1.3979862	-0.203329	169.013	1.39799	168.006
180.0152@0.76181024	-0.203884	180.015	0.76181	179.007
474.2307@9.464501	-0.204453	474.231	9.4645	473.223
256.2027@8.525179	-0.204484	256.203	8.52518	255.195
560.1882@4.901514	-0.204667	560.188	4.90151	559.18
875.4876@10.868754	-0.204687	875.488	10.8688	874.48
619.4252@9.464227	-0.205152	619.425	9.46423	618.417
400.0614@1.3972346	-0.205179	400.061	1.39723	399.054
172.0731@3.8510635	-0.205671	172.073	3.85106	171.065
326.1913@9.453567	-0.205692	326.191	9.45357	325.184
1187.1555@8.563313	-0.205775	1187.16	8.56331	1186.15
249.9748@9.113031	-0.207136	249.975	9.11303	248.967
364.1152@3.938285	-0.207308	364.115	3.93829	363.107
614.1837@2.6801283	-0.207667	614.184	2.68013	613.176
332.1095@1.1855164	-0.207878	332.11	1.18552	331.102
445.9835@7.5362496	-0.208382	445.983	7.53625	444.976
317.9551@9.466129	-0.208472	317.955	9.46613	316.947
208.1093@6.972379	-0.208606	208.109	6.97238	207.102
159.9825@9.114522	-0.208856	159.982	9.11452	158.975
1136.132@1.7615324	-0.209064	1136.13	1.76153	1135.12
776.5414@10.151872	-0.210581	776.541	10.1519	775.534
562.2618@5.079173	-0.214483	562.262	5.07917	561.254
1120.164@1.7610503	-0.215875	1120.16	1.76105	1119.16
302.0985@1.3090003	-0.216658	302.099	1.309	301.091
159.9856@0.41975373	-0.216778	159.986	0.419754	158.978
713.6522@10.98112	-0.217018	713.652	10.9811	712.644
403.9245@0.4161271	-0.218748	403.925	0.416127	402.917
1079.4506@10.871081	-0.220378	1079.45	10.8711	1078.44
594.2797@8.491902	-0.2205	594.28	8.4919	593.272
736.27@6.9657817	-0.221029	736.27	6.96578	735.262
282.0607@0.75084484	-0.221683	282.061	0.750845	281.053
822.5482@10.121681	-0.222695	822.548	10.1217	821.54
813.5773@12.409936	-0.222745	813.577	12.4099	812.57
382.0569@1.7179593	-0.223308	382.057	1.71796	381.049
300.0834@1.7167143	-0.224113	300.083	1.71671	299.076
384.0669@1.8282089	-0.22515	384.067	1.82821	383.059
758.218@7.0712843	-0.225423	758.218	7.07128	757.21
556.2299@5.3864098	-0.225846	556.23	5.38641	555.222
166.0984@6.524039	-0.226199	166.098	6.52404	165.091
338.0323@4.282618	-0.22669	338.032	4.28262	337.025
540.2016@7.2668486	-0.226891	540.202	7.26685	539.194
943.4735@10.869425	-0.228246	943.473	10.8694	942.466
556.2299@5.321595	-0.229703	556.23	5.3216	555.222
563.3209@8.177102	-0.230737	563.321	8.1771	562.313
948.339@6.325312	-0.231165	948.339	6.32531	947.331
690.2311@7.0718546	-0.231222	690.231	7.07185	689.223
328.0998@0.8726479	-0.232193	328.1	0.872648	327.092
917.4591@10.978312	-0.233395	917.459	10.9783	916.451
432.2274@8.684567	-0.234075	432.227	8.68457	431.22
781.4847@10.980541	-0.234477	781.485	10.9805	780.477
944.3807@7.0717077	-0.236847	944.381	7.07171	943.373
1022.3186@7.232973	-0.237873	1022.32	7.23297	1021.31
394.1056@1.9347459	-0.237926	394.106	1.93475	393.098
344.1093@1.503333	-0.238568	344.109	1.50333	343.102
849.4723@10.982034	-0.23941	849.472	10.982	848.465
174.1246@6.521469	-0.239648	174.125	6.52147	173.117
872.2867@6.5868897	-0.239899	872.287	6.58689	871.279
872.2871@7.345098	-0.240841	872.287	7.3451	871.279
368.0659@4.2847614	-0.241293	368.066	4.28476	367.058
300.0839@2.2361197	-0.242497	300.084	2.23612	299.076
316.0797@1.5276773	-0.243752	316.08	1.52768	315.072
780.2978@5.7662773	-0.244222	780.298	5.76628	779.29
852.4133@11.598305	-0.244563	852.413	11.5983	851.406
374.1363@4.659813	-0.244638	374.136	4.65981	373.129
962.617@10.420743	-0.245734	962.617	10.4207	961.609
900.3162@6.7745967	-0.247345	900.316	6.7746	899.308
242.1515@6.6480613	-0.248655	242.151	6.64806	241.144
196.06@0.48429117	-0.249109	196.06	0.484291	195.052
524.1674@6.6782055	-0.249536	524.167	6.67821	523.16
233.9831@1.7244191	-0.249949	233.983	1.72442	232.975
754.1062@1.7680469	-0.250699	754.106	1.76805	753.098
670.4577@12.458841	-0.251443	670.458	12.4588	669.45
533.9338@8.939096	-0.252916	533.934	8.9391	532.926
334.1421@8.565961	-0.253796	334.142	8.56596	333.134
1098.5905@10.419805	-0.254844	1098.59	10.4198	1097.58
188.0312@1.106672	-0.254947	188.031	1.10667	187.023
402.1295@8.568348	-0.25569	402.13	8.56835	401.122
1144.4056@6.270256	-0.256553	1144.41	6.27026	1143.4
760.428@11.096367	-0.256872	760.428	11.0964	759.42
560.3188@8.324912	-0.257803	560.319	8.32491	559.311
985.4467@10.982242	-0.259262	985.447	10.9822	984.439
1011.4626@10.869802	-0.259479	1011.46	10.8698	1010.45
320.1077@1.3211092	-0.25965	320.108	1.32111	319.1
872.2877@6.9671645	-0.259654	872.288	6.96716	871.28
649.9216@9.508717	-0.259758	649.922	9.50872	648.914
256.0573@2.1397638	-0.259889	256.057	2.13976	255.05
294.1832@8.526658	-0.260395	294.183	8.52666	293.175
426.0429@2.2789712	-0.261271	426.043	2.27897	425.035
556.1935@5.966298	-0.26183	556.193	5.9663	555.186
362.1733@9.345229	-0.261979	362.173	9.34523	361.166
416.2034@5.231856	-0.263128	416.203	5.23186	415.196
816.5052@12.134149	-0.26324	816.505	12.1341	815.497
176.0679@2.2231014	-0.263754	176.068	2.2231	175.06
947.3884@2.6773477	-0.26391	947.388	2.67735	946.381
400.1912@9.751063	-0.264671	400.191	9.75106	399.183
584.2234@6.051999	-0.264914	584.223	6.052	583.216
739.5135@10.8699045	-0.265304	739.514	10.8699	738.506
802.1456@6.8478084	-0.266289	802.146	6.84781	801.138
630.3919@9.758214	-0.266779	630.392	9.75821	629.384
388.1721@3.043298	-0.267498	388.172	3.0433	387.164
676.215@6.4269853	-0.268332	676.215	6.42699	675.207
161.9845@0.41990674	-0.268392	161.984	0.419907	160.977
1053.434@10.982052	-0.269245	1053.43	10.9821	1052.43
682.1712@2.681397	-0.270309	682.171	2.6814	681.163
676.2153@6.8615513	-0.270575	676.215	6.86155	675.207
750.2504@6.593291	-0.270883	750.25	6.59329	749.243
500.1861@3.208381	-0.270949	500.186	3.20838	499.178
758.2541@7.482743	-0.271828	758.254	7.48274	757.246
492.1522@0.6122051	-0.272032	492.152	0.612205	491.144
1068.3593@7.0169687	-0.272072	1068.36	7.01697	1067.35
704.1224@1.8113769	-0.272876	704.122	1.81138	703.115
556.1938@7.3138227	-0.273645	556.194	7.31382	555.186
764.2659@6.801096	-0.274182	764.266	6.8011	763.258
496.1733@5.8760123	-0.274621	496.173	5.87601	495.166
560.3195@8.392884	-0.275062	560.319	8.39288	559.312
453.9303@9.466885	-0.276868	453.93	9.46688	452.923
264.1721@7.692212	-0.277472	264.172	7.69221	263.164
698.1976@6.862419	-0.27923	698.198	6.86242	697.19
798.5495@10.420865	-0.279559	798.549	10.4209	797.542
667.0662@9.569966	-0.279962	667.066	9.56997	666.058
1022.3167@7.5323296	-0.280198	1022.32	7.53233	1021.31
1030.6031@10.41984	-0.280736	1030.6	10.4198	1029.6
545.2732@8.390072	-0.280888	545.273	8.39007	544.265
568.202@8.685499	-0.281178	568.202	8.6855	567.194
101.9404@9.467292	-0.282396	101.94	9.46729	100.933
554.2916@8.568958	-0.282585	554.292	8.56896	553.284
233.9829@1.7134573	-0.283132	233.983	1.71346	232.975
495.1873@0.49745724	-0.283357	495.187	0.497457	494.18
326.1338@0.46987337	-0.283561	326.134	0.469873	325.126
888.5197@9.91946	-0.284255	888.52	9.91946	887.512
273.966@0.4175739	-0.284624	273.966	0.417574	272.958
444.1263@2.7313514	-0.284818	444.126	2.73135	443.119
802.144@6.910293	-0.285116	802.144	6.91029	801.136
920.4004@11.598229	-0.285258	920.4	11.5982	919.393
204.01@1.7605412	-0.285549	204.01	1.76054	203.002
584.173@3.3576882	-0.287955	584.173	3.35769	583.165
270.1462@6.732884	-0.288119	270.146	6.73288	269.138
604.1559@2.679847	-0.289562	604.156	2.67985	603.148
1231.0743@5.0409164	-0.289766	1231.07	5.04092	1230.07
790.2087@6.8609695	-0.289852	790.209	6.86097	789.201
372.2854@8.522198	-0.290224	372.285	8.5222	371.278
328.1148@2.2857766	-0.291898	328.115	2.28578	327.107
386.121@2.8088648	-0.291906	386.121	2.80886	385.113
902.2965@7.2877016	-0.29261	902.297	7.2877	901.289
560.1888@4.9245586	-0.292665	560.189	4.92456	559.181
241.9522@4.274272	-0.292861	241.952	4.27427	240.944
330.0892@1.760279	-0.292976	330.089	1.76028	329.081
986.6165@10.118871	-0.293618	986.616	10.1189	985.609
624.1805@5.9668694	-0.293714	624.181	5.96687	623.173
526.182@5.716987	-0.294753	526.182	5.71699	525.174
312.1925@7.394542	-0.295159	312.192	7.39454	311.185
782.2767@6.1528654	-0.295558	782.277	6.15287	781.269
424.334@9.539096	-0.295616	424.334	9.5391	423.326
873.5262@10.188079	-0.295904	873.526	10.1881	872.518
820.5332@9.920018	-0.295933	820.533	9.92002	819.525
366.0615@1.7619357	-0.296133	366.062	1.76194	365.054
676.2148@6.727283	-0.296477	676.215	6.72728	675.207
552.1983@6.4817395	-0.296929	552.198	6.48174	551.191
817.5055@10.188345	-0.29718	817.505	10.1883	816.498
446.1261@1.2329353	-0.297554	446.126	1.23294	445.118
219.1104@1.5508441	-0.297685	219.11	1.55084	218.103
475.269@8.117363	-0.298237	475.269	8.11736	474.261
368.1101@3.441187	-0.299695	368.11	3.44119	367.102
384.1133@0.48677924	-0.299992	384.113	0.486779	383.106
692.4415@11.097271	-0.300908	692.442	11.0973	691.434
588.173@0.50635886	-0.301631	588.173	0.506359	587.165
310.0556@0.58044297	-0.302361	310.056	0.580443	309.048
630.2299@5.640462	-0.302916	630.23	5.64046	629.222
722.255@6.733191	-0.303248	722.255	6.73319	721.247
654.0917@5.7462673	-0.303274	654.092	5.74627	653.084
470.1167@8.568101	-0.303645	470.117	8.5681	469.109
462.1722@3.1775324	-0.304235	462.172	3.17753	461.164
378.0936@0.5021266	-0.304242	378.094	0.502127	377.086
1147.4355@10.869916	-0.30516	1147.44	10.8699	1146.43
724.387@8.312531	-0.305734	724.387	8.31253	723.379
452.0944@5.577278	-0.306675	452.094	5.57728	451.087
112.0144@1.1887186	-0.307258	112.014	1.18872	111.007
342.1147@0.5062531	-0.307567	342.115	0.506253	341.107
722.2565@6.3454256	-0.308038	722.256	6.34543	721.249
298.1597@8.559946	-0.310583	298.16	8.55995	297.152
722.3717@8.120203	-0.310634	722.372	8.1202	721.364
984.6009@9.913622	-0.310853	984.601	9.91362	983.593
342.1156@0.50640786	-0.313438	342.116	0.506408	341.108
154.0258@1.7137218	-0.313494	154.026	1.71372	153.018
387.9472@0.4134341	-0.315399	387.947	0.413434	386.939
406.0362@0.67278266	-0.316115	406.036	0.672783	405.028
664.283@8.77721	-0.316646	664.283	8.77721	663.275
978.3486@6.198617	-0.316841	978.349	6.19862	977.341
936.5802@9.743718	-0.317116	936.58	9.74372	935.572
1052.59@9.913936	-0.317908	1052.59	9.91394	1051.58
580.1856@0.5030513	-0.318536	580.186	0.503051	579.178
176.0322@0.8882703	-0.319485	176.032	0.88827	175.024
300.0842@1.7889091	-0.319583	300.084	1.78891	299.076
426.1508@3.8006916	-0.319839	426.151	3.80069	425.143
873.5266@10.197451	-0.32057	873.527	10.1975	872.519
360.1789@9.462449	-0.321805	360.179	9.46245	359.171
395.8959@0.43498442	-0.322169	395.896	0.434984	394.888
385.9428@9.464459	-0.32323	385.943	9.46446	384.935
744.238@6.1105275	-0.32744	744.238	6.11053	743.23
710.2352@7.857241	-0.327916	710.235	7.85724	709.227
492.18@3.18658	-0.327989	492.18	3.18658	491.172
294.1823@7.495403	-0.328149	294.182	7.4954	293.175
736.2726@7.435188	-0.328723	736.273	7.43519	735.265
110.0362@1.8241814	-0.329953	110.036	1.82418	109.028
810.5043@9.919212	-0.330073	810.504	9.91921	809.496
477.2851@8.452871	-0.330854	477.285	8.45287	476.277
296.1106@0.8343583	-0.330977	296.111	0.834358	295.103
1118.5594@9.749291	-0.331007	1118.56	9.74929	1117.55
516.1268@4.273704	-0.331545	516.127	4.2737	515.119
464.2196@9.465243	-0.332025	464.22	9.46524	463.212
402.1518@2.8410826	-0.332696	402.152	2.84108	401.144
308.165@8.524984	-0.333491	308.165	8.52498	307.157
1096.561@9.749289	-0.335423	1096.56	9.74929	1095.55
722.2565@6.2322435	-0.341608	722.256	6.23224	721.249
448.1569@2.8421583	-0.341772	448.157	2.84216	447.149
662.2667@8.375772	-0.341947	662.267	8.37577	661.259
526.1832@6.959001	-0.342726	526.183	6.959	525.175
538.1822@6.3639584	-0.343197	538.182	6.36396	537.174
699.9195@9.641548	-0.343656	699.919	9.64155	698.912
540.1978@6.733712	-0.34403	540.198	6.73371	539.19
638.1954@6.6579876	-0.344171	638.195	6.65799	637.188
528.1627@6.3644056	-0.345767	528.163	6.36441	527.155
496.1713@6.1541066	-0.346695	496.171	6.15411	495.163
559.9329@8.940098	-0.347524	559.933	8.9401	558.925
160.0364@1.092625	-0.348078	160.036	1.09262	159.029
560.1871@5.14574	-0.349265	560.187	5.14574	559.179
660.2186@7.598015	-0.349359	660.219	7.59802	659.211
569.5015@10.3592415	-0.350115	569.501	10.3592	568.494
165.077@1.2345395	-0.350927	165.077	1.23454	164.069
538.1046@8.5687685	-0.351355	538.105	8.56877	537.097
187.1202@3.501354	-0.352762	187.12	3.50135	186.112
432.2274@8.766536	-0.354475	432.227	8.76654	431.22
130.0256@1.0751997	-0.355057	130.026	1.0752	129.018
872.2866@6.6694436	-0.355884	872.287	6.66944	871.279
960.601@10.148606	-0.358404	960.601	10.1486	959.593
521.918@9.466404	-0.362021	521.918	9.4664	520.91
308.0749@4.2736382	-0.362946	308.075	4.27364	307.067
356.1098@2.5273027	-0.363063	356.11	2.5273	355.102
556.1937@5.7471733	-0.363245	556.194	5.74717	555.186
328.2245@6.654855	-0.363255	328.224	6.65486	327.217
174.1245@7.200784	-0.363578	174.125	7.20078	173.117
392.1461@3.282533	-0.364204	392.146	3.28253	391.138
202.0471@2.5724404	-0.366341	202.047	2.57244	201.039
918.3272@6.0993333	-0.366522	918.327	6.09933	917.319
287.0976@1.5542986	-0.366782	287.098	1.5543	286.09
113.9921@9.115169	-0.367053	113.992	9.11517	112.984
854.2771@7.204999	-0.368103	854.277	7.205	853.269
562.1681@5.4162207	-0.369628	562.168	5.41622	561.16
918.3233@6.114449	-0.370195	918.323	6.11445	917.316
882.3083@6.997529	-0.374992	882.308	6.99753	881.301
595.3@5.8521323	-0.376501	595.3	5.85213	594.292
470.1418@3.97872	-0.376587	470.142	3.97872	469.134
474.289@10.026493	-0.376762	474.289	10.0265	473.281
448.1221@1.9700873	-0.377173	448.122	1.97009	447.114
518.1514@0.5655973	-0.377597	518.151	0.565597	517.144
392.089@1.6590571	-0.379519	392.089	1.65906	391.081
194.057@3.3739874	-0.379596	194.057	3.37399	193.049
718.2616@7.472883	-0.379807	718.262	7.47288	717.254
424.1369@3.9797204	-0.38084	424.137	3.97972	423.129
516.1088@1.9700589	-0.382008	516.109	1.97006	515.101
252.099@6.965863	-0.382192	252.099	6.96586	251.091
676.215@7.3118486	-0.384209	676.215	7.31185	675.207
748.2715@7.1194177	-0.384898	748.271	7.11942	747.264
556.1944@6.8209734	-0.385138	556.194	6.82097	555.187
312.1757@8.96614	-0.385515	312.176	8.96614	311.168
217.988@1.7841469	-0.385703	217.988	1.78415	216.98
122.0512@0.76429397	-0.385736	122.051	0.764294	121.043
341.9472@9.476386	-0.386216	341.947	9.47639	340.939
642.1552@6.3633914	-0.386601	642.155	6.36339	641.147
1050.3499@7.2543025	-0.388414	1050.35	7.2543	1049.34
1096.575@10.148986	-0.388492	1096.58	10.149	1095.57
1156.4128@6.9807053	-0.389372	1156.41	6.98071	1155.41
249.9769@9.46505	-0.389445	249.977	9.46505	248.969
644.2466@5.916999	-0.390045	644.247	5.917	643.239
436.1365@5.0754795	-0.391001	436.137	5.07548	435.129
326.1912@9.330939	-0.393064	326.191	9.33094	325.183
444.1267@1.855859	-0.394103	444.127	1.85586	443.119
698.1974@7.3123145	-0.395173	698.197	7.31231	697.19
595.2987@5.752908	-0.395826	595.299	5.75291	594.291
538.1298@3.9775875	-0.396095	538.13	3.97759	537.122
704.2238@5.4159436	-0.396462	704.224	5.41594	703.216
492.1245@3.9785397	-0.396484	492.125	3.97854	491.117
1028.5883@10.147934	-0.39669	1028.59	10.1479	1027.58
794.2136@6.9184184	-0.398128	794.214	6.91842	793.206
475.2692@8.176741	-0.39926	475.269	8.17674	474.261
88.0165@0.596597	-0.401089	88.0165	0.596597	87.0087
526.1828@6.3093605	-0.401474	526.183	6.30936	525.175
722.2562@6.1128664	-0.401916	722.256	6.11287	721.248
752.2703@6.8889856	-0.401964	752.27	6.88899	751.263
722.2559@6.233397	-0.405788	722.256	6.2334	721.248
374.0782@1.8929999	-0.405933	374.078	1.893	373.07
886.3044@7.118542	-0.406501	886.304	7.11854	885.297
476.1393@0.5546709	-0.411379	476.139	0.554671	475.132
552.1991@6.942386	-0.411998	552.199	6.94239	551.191
436.9658@0.6750844	-0.412687	436.966	0.675084	435.958
902.3014@6.7083473	-0.412895	902.301	6.70835	901.294
321.0715@0.71275824	-0.415987	321.072	0.712758	320.064
752.2658@6.1693244	-0.416342	752.266	6.16932	751.258
628.1937@7.596611	-0.418076	628.194	7.59661	627.186
384.1967@9.749636	-0.418116	384.197	9.74964	383.189
434.1573@5.0615892	-0.418407	434.157	5.06159	433.15
374.1357@5.114117	-0.418624	374.136	5.11412	373.128
471.1614@0.7106722	-0.419163	471.161	0.710672	470.154
318.092@1.4794179	-0.420193	318.092	1.47942	317.084
526.184@6.0785613	-0.421335	526.184	6.07856	525.176
555.2684@4.7966757	-0.422048	555.268	4.79668	554.261
660.2201@7.0941343	-0.422194	660.22	7.09413	659.212
676.2172@6.593508	-0.424514	676.217	6.59351	675.209	SP (8-O-8) S-benzoic acid-OH or could be SP (8-O-8) SP	C36 H36 O13
526.1836@6.884045	-0.42504	526.184	6.88405	525.176
424.1727@5.2114806	-0.426046	424.173	5.21148	423.165
464.1165@1.6467608	-0.427492	464.116	1.64676	463.109
406.1258@4.943789	-0.427865	406.126	4.94379	405.118
508.1673@0.4954103	-0.428504	508.167	0.49541	507.16
1036.3903@6.3728623	-0.429247	1036.39	6.37286	1035.38
538.1781@0.49969745	-0.431662	538.178	0.499697	537.17
734.2556@6.803492	-0.43272	734.256	6.80349	733.248
948.3401@6.238273	-0.433066	948.34	6.23827	947.332
156.0046@1.3359851	-0.434635	156.005	1.33599	154.997
552.1855@5.5414143	-0.434836	552.186	5.54141	551.178
154.0263@1.8176109	-0.435571	154.026	1.81761	153.019
324.0367@0.60956955	-0.440754	324.037	0.60957	323.029
362.135@3.2787406	-0.441478	362.135	3.27874	361.127
162.052@0.86494815	-0.441622	162.052	0.864948	161.044
808.2922@6.213361	-0.442262	808.292	6.21336	807.284
726.2285@6.925188	-0.442411	726.229	6.92519	725.221
196.0751@1.2814285	-0.443464	196.075	1.28143	195.067
316.1149@2.6191607	-0.444569	316.115	2.61916	315.107
492.1208@5.3418927	-0.446874	492.121	5.34189	491.113
606.071@6.7543616	-0.44781	606.071	6.75436	605.063
794.2149@6.8524494	-0.448286	794.215	6.85245	793.207
346.1751@8.014235	-0.448369	346.175	8.01423	345.167
208.0727@4.385262	-0.451156	208.073	4.38526	207.065
306.0948@4.29538	-0.452588	306.095	4.29538	305.087
138.0314@2.2553039	-0.452892	138.031	2.2553	137.024	salicylic acid conjugated	C7H6O3
316.0787@1.824306	-0.454297	316.079	1.82431	315.071
540.1986@6.6969185	-0.454318	540.199	6.69692	539.191	H (8-O-4)G(8-O-4)G’	C29H32O10
176.0326@0.57698715	-0.457569	176.033	0.576987	175.025
424.1705@5.389289	-0.458654	424.171	5.38929	423.163
704.2463@6.846147	-0.4596	704.246	6.84615	703.239
704.2465@6.919553	-0.459952	704.246	6.91955	703.239
302.0633@1.7198843	-0.459984	302.063	1.71988	301.056
330.0936@1.089629	-0.460951	330.094	1.08963	329.086	glucopyranosyl-vanillic acid	C13H16O7
376.1514@4.152155	-0.461432	376.151	4.15215	375.144	G (t8-O-4) G	C20 H24 O7
810.3076@6.008603	-0.464764	810.308	6.0086	809.3
500.215@8.685342	-0.465352	500.215	8.68534	499.207
370.1408@6.756657	-0.468775	370.141	6.75666	369.133
726.2277@6.847895	-0.470001	726.228	6.8479	725.22
252.0988@6.9007354	-0.470153	252.099	6.90074	251.091
790.3593@8.055115	-0.470487	790.359	8.05512	789.351
344.1097@2.0410962	-0.472325	344.11	2.0411	343.102
584.2237@6.203014	-0.472656	584.224	6.20301	583.216	G(8–O–4)S(8–5)G	C31H36O11
252.0987@6.462724	-0.473137	252.099	6.46272	251.091
526.1835@5.7942595	-0.476892	526.183	5.79426	525.176	G(t8-O-4)G(8-5)V’	C28 H30 O10
428.0074@6.7759547	-0.479334	428.007	6.77595	427
902.2991@6.92219	-0.480074	902.299	6.92219	901.291
402.0742@1.8934543	-0.481646	402.074	1.89345	401.066
400.0976@1.8945451	-0.482438	400.098	1.89455	399.09
124.0519@1.8985267	-0.484043	124.052	1.89853	123.044
508.1733@6.756624	-0.485746	508.173	6.75662	507.166	Di-salicylic acid - salicyl-6-hydroxy-2-cyclohexene-on-oyl	C28 H28 O9
767.2501@6.8998184	-0.489396	767.25	6.89982	766.242
734.2543@6.541027	-0.490076	734.254	6.54103	733.246
349.1004@1.8955847	-0.493081	349.1	1.89558	348.093
227.9699@9.469173	-0.493597	227.97	9.46917	226.962
332.0737@1.3995003	-0.493953	332.074	1.3995	331.066
286.1043@1.8987617	-0.495681	286.104	1.89876	285.097
175.0862@0.80891424	-0.497163	175.086	0.808914	174.078
174.0209@0.7356204	-0.497883	174.021	0.73562	173.013
728.2459@7.5292263	-0.500375	728.246	7.52923	727.238	G(unknown)-G(t8–O–4)G(8–5)G′(unknown)	C40 H40 O13
138.0312@6.7732153	-0.500843	138.031	6.77322	137.023	salicylic acid-conjugated	C38 H39 O13
734.2571@6.80783	-0.501841	734.257	6.80783	733.249
612.2199@5.981688	-0.503348	612.22	5.98169	611.212	S(t8–O–4)S(8–5)G′	C32 H36 O12
140.0172@0.8051266	-0.505204	140.017	0.805127	139.009
722.3716@8.049854	-0.508239	722.372	8.04985	721.364
603.2665@5.5362563	-0.511609	603.266	5.53626	602.259
702.2306@6.921478	-0.517227	702.231	6.92148	701.223	G(8–O–4)SP(8–5)G related	C38 H38 O13
886.2013@7.5286202	-0.517697	886.201	7.52862	885.193
810.3084@6.212055	-0.518348	810.308	6.21206	809.301	G(8-O-4)S(8-8)S(8-O-4)G	C42 H50 O16
581.2843@5.536493	-0.521326	581.284	5.53649	580.277
530.1552@6.7571383	-0.522819	530.155	6.75714	529.147
278.1365@1.9347723	-0.524342	278.137	1.93477	277.129
400.0626@1.2789999	-0.524703	400.063	1.279	399.055
283.0907@1.0610287	-0.525194	283.091	1.06103	282.083
406.1627@4.8475795	-0.525571	406.163	4.84758	405.155	G(t8-O-4)S	C21 H26 O8
346.0895@1.8889546	-0.532717	346.089	1.88895	345.082
524.1524@5.004933	-0.538224	524.152	5.00493	523.145
810.3049@5.9513063	-0.538225	810.305	5.95131	809.297	G(8–O–4)S(8–O–4)S(8–5)G	C42 H50 O16
318.073@4.9220514	-0.542609	318.073	4.92205	317.065
286.1043@2.19887	-0.543762	286.104	2.19887	285.097
202.1195@7.202208	-0.547567	202.119	7.20221	201.112	unkown	C10 H19 O4
652.2129@5.8618803	-0.548992	652.213	5.86188	651.205	G (t8-O-4) S (8-8) G derived	C41 H32 O8
324.1415@1.9369993	-0.549454	324.142	1.937	323.134	Hexanoic acid glucoside	C12 H22 O7
718.2616@7.1739273	-0.55531	718.262	7.17393	717.254
272.089@2.0752	-0.555952	272.089	2.0752	271.081
978.3487@6.276945	-0.55644	978.349	6.27695	977.341
192.0637@0.49486077	-0.557409	192.064	0.494861	191.056
652.2123@5.7064342	-0.557997	652.212	5.70643	651.205	G (t8-O-4) S (8-8) G derived	C41 H32 O8
930.3294@6.9219265	-0.562782	930.329	6.92193	929.322
358.1414@5.340493	-0.563134	358.141	5.34049	357.134
476.1892@3.839383	-0.564758	476.189	3.83938	475.181
340.0839@1.2646493	-0.568637	340.084	1.26465	339.076
960.3426@6.871173	-0.570892	960.343	6.87117	959.335
404.1481@5.2799153	-0.573565	404.148	5.27992	403.14	Nitidanin [ S (8-O-4) 5H ]	C21H24O8
322.0791@2.2060905	-0.575444	322.079	2.20609	321.071
338.1251@7.6463795	-0.576592	338.125	7.64638	337.117
490.2846@10.192443	-0.577146	490.285	10.1924	489.277	Coenzyme Q4	C29H42O4
584.2249@5.861407	-0.578736	584.225	5.86141	583.217	G (e8-O-4) S (8-5) G	C31H36O11
810.3077@6.3299055	-0.581534	810.308	6.32991	809.3	G(8–O–4)S(8–O–4)S(8–5)G	C42 H50 O16
614.2347@5.9838424	-0.58226	614.235	5.98384	613.227	G(8–O–4)S(8–8)S	C32 H38 O12
1080.3593@7.194986	-0.584144	1080.36	7.19499	1079.35
750.2265@7.5295725	-0.584888	750.226	7.52957	749.219
614.2346@6.1331697	-0.585454	614.235	6.13317	613.227	G(8–O–4)S(8–8)S	C32 H38 O12
158.0565@1.0768031	-0.589824	158.056	1.0768	157.049
767.2527@6.870864	-0.592357	767.253	6.87086	766.245
276.1204@1.6578587	-0.595014	276.12	1.65786	275.113
818.2147@7.529221	-0.595239	818.215	7.52922	817.207
584.2252@5.70632	-0.600155	584.225	5.70632	583.217	G (t8-O-4) S (8-8) G	C31H36O11
832.2872@6.216303	-0.602545	832.287	6.2163	831.279
146.0939@4.8614674	-0.608382	146.094	4.86147	145.086
378.1509@9.0245495	-0.609018	378.151	9.02455	377.143
350.1181@1.2700944	-0.612653	350.118	1.27009	349.11
581.2839@5.479986	-0.616892	581.284	5.47999	580.276
474.2307@9.114029	-0.650035	474.231	9.11403	473.223
539.0914@0.6467639	-0.659438	539.091	0.646764	538.084
392.1293@1.9323939	-0.674363	392.129	1.93239	391.122
614.2348@5.6468673	-0.688109	614.235	5.64687	613.227	G(8–O–4)S(8–8)S	C32 H38 O12
808.2918@6.440392	-0.692795	808.292	6.44039	807.284
344.0684@3.5363715	-0.69775	344.068	3.53637	343.061
169.0451@3.0457098	-0.711836	169.045	3.04571	168.037
422.0449@3.535936	-0.766151	422.045	3.53594	421.037
372.0629@3.5359612	-0.785895	372.063	3.53596	371.055	2-(3-benzoylphenyl)-3,5,7-trihydroxychromen-4-one	C22H12O6
174.0885@4.4924808	-0.840658	174.089	4.49248	173.081	Suberic acid	C8H14O4
132.0781@4.4927464	-0.844693	132.078	4.49275	131.07	Hydroxycaproic acid	C6H12O3

## Sheet: Table S4
Table S4. GC-MS metabolomic analysis of wild-type and PttVAP27-17 overexpression lines of greenhouse-grown trees.
Columns indicate: Metabolite, metabolites identified by GC-MS (UN indicate unknown metabolite); p(CORR), statistics whereby |p(CORR)| ≥ 0.5 depicts statistically significant difference in the transgenic lines compared to the wild-type. Blue color (in lower part of the table) indicates upregulation and red color (in upper part of the table) indicates downregulation in abundance in PttVAP27-17 over…
Metabolite	p(CORR)
UN_4	0.489001
UN_80	0.451412
UN_20	0.443111
UN_7	0.431819
UN_1	0.375451
UN_9	0.375346
UN_46	0.371639
UN_73	0.365017
UN_105	0.360883
UN_95	0.338405
UN_88	0.309773
UN_94	0.302485
UN_87	0.298615
UN_8	0.29293
Adenosine	0.291471
UN_104	0.280841
UN_29	0.279774
UN_69	0.244734
UN_2	0.241092
Cellotriose	0.231365
UN_74	0.228395
UN_86	0.216374
UN_35	0.213054
UN_99	0.192616
beta-Sitosterol	0.188677
Caffeic acid	0.187299
UN_81	0.186222
UN_33	0.177765
UN_36	0.174394
1-Monostearoylglycerol	0.171346
Tyrosine	0.158632
UN_14	0.153577
Isoleucine	0.15124
UN_54	0.146834
UN_70	0.141666
Threonine	0.130462
UN_93	0.124149
Asparagine	0.123035
UN_53	0.11583
UN_106	0.115388
UN_3	0.108344
UN_103	0.107199
UN_24	0.106792
2,5-Diaminovalerolactam	0.10541
Leucine	0.103135
UN_98	0.102707
Cycloeucalenol	0.100173
UN_52	0.0921495
Aspartic acid	0.0889052
alpha-Tocopherol	0.086973
UN_28	0.0749877
UN_21	0.0721503
Glycolic acid	0.0721131
UN_75	0.0709803
Glycerol 1-palmitate	0.0604957
Phenylalanine	0.0382071
Pyroglutamic acid	0.0335057
Glutamine	0.0318773
Ribitol	0.0247223
UN_85	0.0219911
UN_72	0.0201856
UN_60	0.0178264
3-Cyanoalanine	0.011289
Methionine	0.00977402
Valine	0.00244328
UN_89	-0.00221878
UN_39	-0.00694455
Histidine	-0.00874436
UN_96	-0.00915278
UN_77	-0.0124522
UN_37	-0.0216435
Proline	-0.0337301
UN_34	-0.0369789
Maltose	-0.0381107
UN_101	-0.0414598
UN_82	-0.0490782
Eicosanoic acid	-0.0582983
UN_5	-0.0623913
UN_64	-0.0722704
Picolinic acid	-0.0793986
UN_23	-0.0797107
Adenosine-5-Monophosphate	-0.0823689
Uracil	-0.0870981
1-Palmitoyl-Sn-Glycero-3-Phosphocholine	-0.0918403
UN_31	-0.0919574
UN_25	-0.0925725
UN_102	-0.0986017
UN_100	-0.10741
Glycine	-0.11218
Glutamic acid	-0.113201
UN_16	-0.11494
UN_55	-0.117024
UN_40	-0.117231
UN_83	-0.11734
Ethanolamine	-0.118795
UN_110	-0.119367
Fructose-6-phosphate	-0.132944
UN_19	-0.133019
Pipecolic acid	-0.1357
Galactitol	-0.13778
UN_10	-0.140918
Glyceric acid-3-phosphate	-0.146473
UN_48	-0.152376
Hexadecanoic acid	-0.161331
Succinic acid	-0.165921
Lysine	-0.169368
Stearic acid	-0.182479
Tryptophan	-0.185152
Xylulose-5-phosphate	-0.18758
Oxalic acid	-0.190846
Alanine	-0.193619
Cycloartenol	-0.19362
Pyruvic acid	-0.207106
UN_6	-0.211647
Ribonic acid	-0.215393
Cycloleucine	-0.216027
UN_43	-0.21705
UN_63	-0.219164
Octadecatrienoic acid, 9,12,15-(Z,Z,Z)	-0.227149
Serine	-0.229082
UN_13	-0.229735
Octadecanoic acid	-0.23065
UN_12	-0.231373
UN_79	-0.232852
UN_61	-0.237573
UN_76	-0.238896
beta-Alanine	-0.242548
Mannose	-0.243281
UN_15	-0.245942
4-Aminobutyric acid	-0.247752
Glucose	-0.25003
Trehalose	-0.250119
Glucose-6-phosphate	-0.250127
UN_65	-0.251956
UN_47	-0.25217
Maleic acid	-0.252733
Galactose	-0.254938
Sucrose	-0.25549
Octadecadienoic acid, 9,12-(Z,Z)	-0.255595
Scyllo-inositol	-0.258323
1,2,3-Butantriol	-0.260042
Raffinose	-0.263709
Melezitose	-0.2677
UN_17	-0.270674
Chiro-inositol	-0.27076
Gluconic acid-6-phosphate	-0.274419
UN_68	-0.28017
UN_49	-0.285291
UN_71	-0.287911
UN_22	-0.293832
UN_42	-0.295034
alpha-Linolenic acid	-0.309549
UN_84	-0.315578
Xylose	-0.317736
Malic acid	-0.321367
Ribose	-0.324686
Fructose	-0.325217
UN_78	-0.325385
Arabinose	-0.326368
Linoleic acid	-0.327877
Glycerol-3-phosphate	-0.330589
UN_41	-0.331247
Glyceric acid-2-phosphate	-0.332889
UN_108	-0.336555
4-Hydroxybenzoic acid	-0.337772
UN_107	-0.339363
UN_26	-0.340207
UN_66	-0.340334
UN_45	-0.340514
UN_90	-0.345237
UN_32	-0.358475
UN_30	-0.358895
UN_97	-0.364011
Maltotriose	-0.371957
UN_57	-0.387572
UN_56	-0.389406
Gluconic acid 1,4-lactone	-0.390225
UN_11	-0.390454
UN_18	-0.393063
Salicortin	-0.397632
UN_50	-0.421096
Shikimic acid	-0.438636
UN_67	-0.444995
Hexuronic acid	-0.458105
UN_92	-0.463771
Salicin	-0.474163
Erythrose	-0.479641
Myo-inositol-1-phosphate	-0.485196
Rhamnose	-0.490875
UN_44	-0.494572
UN_62	-0.496382
Sinapyl alcohol	-0.501766
Tremuloidin	-0.504442
Saccharic acid	-0.513473
Gluconic acid	-0.5183
UN_27	-0.518688
Dehydroascorbic acid dimer	-0.531332
alpha-Ketoglutaric acid	-0.534139
Lactic acid	-0.536329
Arginine	-0.557759
UN_38	-0.561497
Fumaric acid	-0.582959
UN_91	-0.583325
UN_51	-0.5852
Threonic acid	-0.61143
Tartaric acid	-0.651228
Quinic acid	-0.659161
Sphingosine	-0.708142
UN_59	-0.717324
UN_58	-0.721602
Ascorbic acid	-0.730748
Citric acid	-0.755579
Glyceric acid	-0.764409

## Sheet: Table S5
Table S5. RNAseq analysis of wild-type and PttVAP27-17 overexpression lines of greenhouse-grown trees.
Columns indicate: Gene model, JGI V3 0 IDs for Populus trichocarpa; p(CORR), statistics whereby |p(CORR)| ≥ 0.5 depicts statistically significant difference in the transgenic lines compared to the wild-type. Blue color (in lower part of the table) indicates upregulation and red color (in upper part of the table) indicates downregulation in abundance in PttVAP27-17 overexpression lines compared to…
Gene model	p(CORR)	Other gene model	Functional annotation	Gene ontology (GO) ID	Mapman biological process
Potri.005G144700	0.92626	POPTR_0005s18820	RING/U box superfamily protein with ARM repeat domain	GO:0005515,GO:0004842,GO:0016567,GO:0000151	protein degradation ubiquitin E3 RING
Potri.015G102100	0.914494	POPTR_0015s11420	NAC domain containing protein 83	GO:0003677,GO:0006355	development unspecified
Potri.008G134900	0.898414	POPTR_0008s13440	Zinc finger, C3HC4 type (RING finger) family protein		protein degradation ubiquitin E3 RING
Potri.006G231700	0.879051	POPTR_0006s24770	NADHubiquinone oxidoreductase 20 kDa subunit, mitochondrial	GO:0055114,GO:0051539,GO:0016651	mitochondrial electron transport / ATP synthesis NADH-DH localisation not clear
Potri.016G051700	0.867135	POPTR_0016s05220	A20/AN1like zinc finger family protein	GO:0008270,GO:0003677	RNA regulation of transcription unclassified
Potri.006G026300	0.853932	POPTR_0006s02720			not assigned unknown
Potri.003G156300	0.853763		Unknown protein	GO:0005739	not assigned unknown
Potri.005G145900	0.852883	POPTR_0005s18950	Casein kinase alpha 1	GO:0004672,GO:0005524,GO:0006468	protein postranslational modification
Potri.001G287000	0.852628	POPTR_0001s29380	Ankyrin repeat family protein with DHHC zinc finger domain	GO:0005515,GO:0008270	RNA regulation of transcription unclassified
Potri.007G017900	0.84347	POPTR_0007s13560	RTE1homolog		not assigned unknown
Potri.011G154800	0.827274	POPTR_0011s15810	LSD1 zinc finger family protein		RNA regulation of transcription unclassified
Potri.016G006200	0.819095	POPTR_0016s00790	Pollen Ole e 1 allergen and extensin family protein		not assigned unknown
Potri.011G043500	0.819011	POPTR_0011s04330	Sphingosine kinase 1	GO:0004143,GO:0007205	lipid metabolism exotics (steroids, squalene etc) sphingolipids
Potri.010G144100	0.812259	POPTR_0010s15410	Adenine nucleotide alpha hydrolaseslike superfamily proteinAdenine nucleotide alpha hydrolaseslike superfamily protein	GO:0006950	stress abiotic cold
Potri.001G415300	0.810844	POPTR_0001s44100	Protein kinase superfamily protein	GO:0004672,GO:0005524,GO:0006468	protein postranslational modification kinase receptor like cytoplasmatic kinase VII
Potri.002G154600	0.808777	POPTR_0002s15600	Ribosomal L5P family protein	GO:0003735,GO:0006412,GO:0005622,GO:0005840	protein synthesis ribosomal protein prokaryotic chloroplast 50S subunit L5
Potri.013G141600	0.805602		PTHR26312:SF22 SUBFAMILY NOT NAMED;PTHR26312 FAMILY NOT NAMED		protein assembly and cofactor ligation
Potri.002G030000	0.801574	POPTR_0002s03140	Thioredoxin Htype 1	GO:0045454,GO:0016209,GO:0016491,GO:0055114,GO:0015035,GO:0009055,GO:0006662	redox thioredoxin
Potri.010G126900	0.797998	POPTR_0010s13690	Protein kinase superfamily protein	GO:0004672,GO:0005524,GO:0006468	protein postranslational modification
Potri.018G030900	0.796251	POPTR_0018s01400	RAN GTPase 3	GO:0005525,GO:0007264,GO:0003723,GO:0003724,GO:0005622	signalling G-proteins
Potri.011G167000	0.793073	POPTR_0011s16990	Amino-acid permease 7		transport amino acids
Potri.001G197600	0.792674	POPTR_0001s20450	Casein kinase 1like protein 2	GO:0004672,GO:0005524,GO:0006468	protein postranslational modification
Potri.001G072300	0.792646	POPTR_0001s12550		GO:0000724	not assigned unknown
Potri.018G086800	0.788683	POPTR_0018s09390	2oxoglutarate (2OG) and Fe(II)dependent oxygenase superfamily protein	GO:0016491,GO:0016706,GO:0055114	hormone metabolism ethylene synthesis-degradation
Potri.002G091900	0.785396	POPTR_0002s09250	Galactose oxidase/kelch repeat superfamily protein	GO:0005515	protein degradation ubiquitin E3 SCF FBOX
Potri.008G175200	0.783781	POPTR_0008s17530	F box domain	GO:0005515	not assigned unknown
Potri.005G231700	0.781523	POPTR_0005s25320	AAA type ATPase family protein	GO:0005524,GO:0009378,GO:0006281,GO:0006310,GO:0016887	protein degradation ubiquitin proteasom
Potri.016G086300	0.780991	POPTR_0016s08760	IQ domain 2	GO:0005515	signalling calcium
Potri.006G247000	0.780753	POPTR_0006s26310	RING/U box superfamily protein		protein degradation ubiquitin E3 RING
Potri.006G217400	0.778795	POPTR_0006s23400	Transmembrane proteins 14C	GO:0016020	not assigned unknown
Potri.019G057400	0.777703	POPTR_0019s08560	Reticulon family protein	GO:0005783	stress biotic
Potri.001G342800	0.777055	POPTR_0001s35600	Oxidoreductase, zinc binding dehydrogenase family protein	GO:0008270,GO:0016491,GO:0055114	misc. oxidases - copper, flavone etc
Potri.001G159700	0.776835	POPTR_0001s15980	N acetylglucosamine 1 phosphate uridylyltransferase 2N acetylglucosamine 1 phosphate uridylyltransferase 2	GO:0016779,GO:0008152	cell wall precursor synthesis
Potri.018G014300	0.776383		Protein of unknown function (DUF1336)		STEROIDOGENIC ACUTE REGULATORY PROTEIN STAR
Potri.009G143100	0.776061	POPTR_0009s14510	GDP fucose protein O fucosyltransferase		hormone metabolism auxin induced-regulated-responsive-activated
Potri.001G354000	0.774188	POPTR_0001s34360	Calcineurin like metallo phosphoesterase superfamily protein	GO:0016788	misc. calcineurin-like phosphoesterase family protein
Potri.010G223000	0.772572	POPTR_0010s22980	Phosphoglucosamine mutase family protein	GO:0016868,GO:0005975	glycolysis plastid branch phosphoglucomutase (PGM)
Potri.008G018300	0.771655	POPTR_0008s01920	SNF7 family protein	GO:0015031	RNA regulation of transcription SNF7
Potri.011G130000	0.770929	POPTR_0011s13360	Uncharacterised conserved protein (UCP012943)		not assigned unknown
Potri.017G030200	0.77068	POPTR_0017s05910	Ribosomal L18p/L5e family protein		not assigned unknown
Potri.006G250400	0.770397	POPTR_0006s26660	RAN GTPase 3	GO:0005525,GO:0007264,GO:0003723,GO:0003724,GO:0005622	signalling G-proteins
Potri.005G029400	0.77032	POPTR_0005s02920	Rab escort protein		signalling G-proteins
Potri.001G200600	0.768772	POPTR_0001s20780	Aminotransferase like, plant mobile domain family protein	GO:0048507	protein postranslational modification
Potri.011G165100	0.768325	POPTR_0011s16790	Uridine kinase like 4	GO:0005524,GO:0016301,GO:0008152	nucleotide metabolism salvage phosphoribosyltransferases upp
Potri.015G020800	0.766964	POPTR_0015s02250	Polypyrimidine tract binding protein 2	GO:0003676	RNA processing
Potri.017G143400	0.766538	POPTR_0017s01630	NB ARC domain containing disease resistance protein	GO:0043531,GO:0006915,GO:0005524	stress biotic
Potri.014G101000	0.766496	POPTR_0014s09650	ORMDL family protein	GO:0016021	protein folding
Potri.014G120400	0.76415	POPTR_0014s11550			not assigned unknown
Potri.011G110900	0.763883	POPTR_0011s11210	General regulatory factor 9general regulatory factor 9	GO:0019904	signalling 14-3-3 proteins
Potri.012G003700	0.761859	POPTR_0012s01800	Cyclin dependent kinase C;1	GO:0004672,GO:0005524,GO:0006468	protein postranslational modification
Potri.001G207800	0.761393		SNF2 domain containing protein / helicase domain containing protein	GO:0032555	RNA regulation of transcription Chromatin Remodeling Factors
Potri.012G060300	0.760411	POPTR_0012s05720	Duplicated homeodomain like superfamily protein	GO:0003677	RNA regulation of transcription MYB-related transcription factor family
Potri.014G127700	0.757187		senescence associated gene 21	GO:0006950	not assigned unknown
Potri.006G256400	0.756522	POPTR_0006s27250	TRAF like family protein	GO:0005515	protein degradation ubiquitin ubiquitin protease
Potri.007G129500	0.756289	POPTR_0007s01870	Far red impaired responsive (FAR1) family protein		signalling light
Potri.001G100100	0.755779	POPTR_0001s09780	SPIRAL1 like2SPIRAL1 like2	GO:0005874	not assigned unknown
Potri.014G071900	0.752054	POPTR_0014s06760	AAA type ATPase family protein	GO:0005524,GO:0009378,GO:0006281,GO:0006310	protein degradation AAA type
Potri.011G074600	0.75159		Photosynthetic electron transfer D	GO:0009055,GO:0016491,GO:0016020,GO:0022904	PS lightreaction cytochrome b6/f subunit 4 (PETD)
Potri.003G131600	0.751039	POPTR_0003s13150	SPIRAL1 like1	GO:0005874	not assigned unknown
Potri.006G026900	0.751014	POPTR_0006s02770	Ubiquitin conjugating enzyme 22	GO:0016881	protein degradation ubiquitin E2
Potri.010G110800	0.750977	POPTR_0010s12090			not assigned unknown
Potri.002G208100	0.750848	POPTR_0020s00320	B box type zinc finger protein with CCT domain	GO:0005515	RNA regulation of transcription C2C2(Zn) CO-like, Constans-like zinc finger family
Potri.001G073800	0.750737	POPTR_0001s12400	Transcription factor GTE6	GO:0005515	RNA regulation of transcription, Global transcription factor group
Potri.006G080200	0.746983		Nucleic acid binding, OB fold like protein	GO:0003735,GO:0006412,GO:0005622,GO:0005840	protein synthesis ribosomal protein eukaryotic 40S subunit S17
Potri.003G087500	0.744788	POPTR_0003s08580	Vacuolar protein sorting 55 (VPS55) family protein	GO:0005773	protein targeting secretory pathway vacuole
Potri.002G032500	0.744299	POPTR_0002s03390	Wound responsive family protein	GO:0004518	stress abiotic touch/wounding
Potri.015G039500	0.744106	POPTR_0015s04470	Calcium binding EF hand family protein	GO:0005509,GO:0007165,GO:0005578	signalling calcium
Potri.006G041900	0.744091	POPTR_0006s04020	Tetratricopeptide repeat (TPR) like superfamily protein		cell division
Potri.006G235200	0.743839	POPTR_0006s25180	Profilin 4	GO:0003779,GO:0007010,GO:0015629,GO:0030036	cell organisation
Potri.007G134800	0.742659	POPTR_0007s01400	Thioredoxin superfamily protein	GO:0009055,GO:0015035,GO:0045454	redox glutaredoxins
Potri.001G352600	0.741372	POPTR_0001s34500	Double-stranded DNA binding family protein	GO:0003677	not assigned unknown
Potri.010G181900	0.741287	POPTR_0010s18920	Alpha soluble NSF attachment protein 2	GO:0006886	protein targeting secretory pathway unspecified
Potri.014G015900	0.740319	POPTR_0014s01620			not assigned unknown
Potri.014G160900	0.738557	POPTR_0014s15910	Nucleic acid binding, OB fold like protein	GO:0003723,GO:0003743,GO:0006413	protein synthesis initiation
Potri.015G101300	0.738068	POPTR_0015s11340	Pseudouridine synthase family protein	GO:0003723,GO:0009982,GO:0001522,GO:0009451	protein aa- activation pseudouridylate synthase
Potri.003G119700	0.73806	POPTR_0003s11960	AGAMOUS like 19	GO:0003677,GO:0046983,GO:0003700,GO:0006355,GO:0005634,GO:0043565	RNA regulation of transcription, MADS box transcription factor family
Potri.002G182800	0.737371	POPTR_0002s18360	Serine protease inhibitor, Kazal type family protein	GO:0005886	protein degradation serine protease
Potri.002G219200	0.736506	POPTR_0002s21870	Nucleic acid binding, OB fold like protein	GO:0003723,GO:0003743,GO:0006413	protein synthesis initiation
Potri.019G072900	0.735994	POPTR_0019s10170, eugene3 00190650	Hydrolase, alpha/beta fold family protein	GO:0016788-hydrolase activity, acting on ester bonds;GO:0009058-biosynthesis;GO:0006505-GPI anchor metabolism;GO:0006886-intracellular protein transport;GO:0031227-intrinsic to endoplasmic reticulum membrane	not assigned unknown
Potri.010G013200	0.73596	POPTR_0010s01680	Heat shock protein DnaJ, N terminal with domain of unknown function (DUF1977)	GO:0031072	stress abiotic heat
Potri.001G043300	0.734475		unknown protein		not assigned unknown
Potri.001G430100	0.733994	POPTR_0001s42640		GO:0006979	not assigned unknown
Potri.003G143700	0.733379	POPTR_0003s14370	Carbon nitrogen hydrolase family protein	GO:0016810,GO:0006807	misc nitrilases, *nitrile lyases, berberine bridge enzymes, reticuline oxidases, troponine reductases
Potri.011G091400	0.73298	POPTR_0011s09410	Damaged DNA binding protein 1A	GO:0003676,GO:0005634	protein degradation ubiquitin E3 DCX
Potri.005G150600	0.732826	POPTR_0005s19430			not assigned unknown
Potri.007G017300	0.732663	POPTR_0007s13630	Glutaredoxin family protein	GO:0009055,GO:0015035,GO:0045454	redox glutaredoxins
Potri.008G168000	0.732095	POPTR_0008s16780	Splicing factor 3B subunit 5/RDS3 complex subunit 10		RNA processing splicing
Potri.016G104900	0.730635	POPTR_0016s10080	Protein kinase superfamily protein	GO:0004672,GO:0005524,GO:0006468	protein postranslational modification
Potri.002G136500	0.730599	POPTR_0002s13730	ARP2/3 complex 16 kDa subunit (p16Arc)	GO:0030833,GO:0005856	cell organisation
Potri.011G151300	0.729139	POPTR_0011s15450	Ankyrin repeat	GO:0005515	cell organisation
Potri.001G269900	0.727862	POPTR_0001s27670	SWAP (Suppressor of White APricot)/surp domain containing protein / D111/G patch domain containing protein	GO:0003676,GO:0003723,GO:0006396,GO:0005622	RNA processing
Potri.012G074500	0.727399	POPTR_0012s07620	RING/U box superfamily protein		protein degradation ubiquitin E3 RING
Potri.013G085700	0.726776	POPTR_0013s08350	Ribonuclease E inhibitor RraA/Dimethylmenaquinone methyltransferase		C1-metabolism
Potri.001G104600	0.726616	POPTR_0001s09330	beta 6 tubulinbeta 6 tubulin	GO:0051258,GO:0043234,GO:0003924,GO:0005525,GO:0006184,GO:0007017,GO:0005874	cell organisation
Potri.006G093600	0.725891	POPTR_0006s09470	Protein of unknown function (DUF3527)		not assigned unknown
Potri.003G024000	0.724842		P type ATP ase 1	GO:0000166,GO:0046872,GO:0030001,GO:0003824,GO:0008152	transport metal
Potri.008G019400	0.72482	POPTR_0008s02030	vesicle associated membrane protein 727	GO:0016192,GO:0016021	cell vesicle transport
Potri.016G089300	0.724677	POPTR_0016s09070	citrate synthase 2	GO:0046912,GO:0044262	gluconeogenesis / glyoxylate cycle citrate synthase
Potri.001G331000	0.724353	POPTR_1814s00200	photosystem II reaction center protein D	GO:0045156,GO:0009772,GO:0019684,GO:0030077	PS lightreaction photosystem II PSII polypeptide subunits
Potri.018G092300	0.722247	POPTR_0018s10000	indole 3 acetic acid inducible 33	GO:0006355,GO:0005634	RNA regulation of transcription Aux/IAA family
Potri.002G071600	0.72218	POPTR_0002s07240	vacuolar protein sorting 45	GO:0006904,GO:0016192	protein targeting secretory pathway vacuole
Potri.003G162100	0.721832	POPTR_0003s16050	Sec14p like phosphatidylinositol transfer family protein	GO:0005215	protein targeting secretory pathway unspecified
Potri.008G156000	0.721481	POPTR_0008s15580	Protein kinase superfamily protein	GO:0004672,GO:0005524,GO:0006468	protein postranslational modification
Potri.013G139500	0.721028				not assigned unknown
Potri.006G154300	0.720022	POPTR_0006s15920	Protein of unknown function (DUF1644)		protein degradation ubiquitin E3 RING
Potri.004G199300	0.719543	POPTR_0004s20950	F box family protein		protein degradation ubiquitin E3 SCF FBOX
Potri.001G147900	0.719527		Ras related small GTP binding family protein	GO:0005525,GO:0007264,GO:0005622	signalling G-proteins
Potri.003G130700	0.719179	POPTR_0003s13070	PLAC8 family protein	GO:0005886	not assigned unknown
Potri.010G149900	0.716862	POPTR_0010s15970	myb domain protein 108	GO:0003677	RNA regulation of transcription MYB domain transcription factor family
Potri.008G054500	0.71657	POPTR_0008s05460	Prenyltransferase family protein	GO:0003824	secondary metabolism isoprenoids non-mevalonate pathway
Potri.001G139900	0.716457	POPTR_0001s02240	myb domain protein 9	GO:0003677	RNA regulation of transcription MYB domain transcription factor family
Potri.009G163500	0.71591	POPTR_0009s16500	nuclear factor Y, subunit B11	GO:0043565,GO:0005622	RNA regulation of transcription CCAAT box binding factor family, HAP3
Potri.015G126500	0.71559		B3 DNA binding domain	GO:0003677,GO:0006355	not assigned unknown
Potri.002G024100	0.714434	POPTR_0002s02570	5\' 3\' exoribonuclease 3	GO:0003676,GO:0008270,GO:0004527,GO:0005622	RNA processing ribonucleases
Potri.008G085400	0.713182	POPTR_0008s08490	TBP associated factor 15	GO:0003676,GO:0008270,GO:0005622	signalling G-proteins
Potri.007G105500	0.71285	POPTR_0007s04200	RAB GTPASE HOMOLOG B18	GO:0003924,GO:0005525,GO:0007264,GO:0005634,GO:0005737,GO:0005622	signalling G-proteins
Potri.015G012500	0.712441	POPTR_0015s01480	IQdomain 21	GO:0005515	signalling calcium
Potri.005G199600	0.712334	POPTR_0005s22130	Subunits of heterodimeric actin filament capping protein Capz superfamily	GO:0003779,GO:0030036,GO:0005737,GO:0008290	cell organisation
Potri.003G166400	0.712277	POPTR_0003s16480	Transketolase family proteinTransketolase family protein	GO:0003824,GO:0008152	TCA / org transformation TCA pyruvate DH E1
Potri.002G149800	0.711895	POPTR_0002s15080	zinc finger protein related	GO:0005515	RNA regulation of transcription unclassified
Potri.009G006800	0.711138	POPTR_0009s01230	S adenosyl L methionine dependent methyltransferases superfamily protein		not assigned unknown
Potri.005G240000	0.709927	POPTR_0005s26150	PF06113 Brain and reproductive organ expressed protein (BRE)		not assigned unknown
Potri.012G055800	0.70953	POPTR_0012s05220	Plant protein of unknown function (DUF639)		not assigned unknown
Potri.003G045300	0.709034	POPTR_0003s04000	vacuolar protein sorting 46 1	GO:0015031	RNA regulation of transcription SNF7
Potri.T153100	0.70761	POPTR_0013s07670	Nuclear related domain	GO:0005886	not assigned unknown
Potri.014G176600	0.707127	POPTR_0014s17510	Far red impaired responsive (FAR1) family protein		signalling light
Potri.001G144400	0.706881	POPTR_0001s02710	NAC domain containing protein 96	GO:0003677,GO:0006355	development unspecified
Potri.002G143300	0.706833	POPTR_0002s14430	basic helix loop helix (bHLH) DNA binding superfamily protein	GO:0030528,GO:0006355	RNA regulation of transcription bHLH,Basic Helix-Loop-Helix family
Potri.002G196200	0.706345	POPTR_0002s19720	basic region/leucine zipper motif 53	GO:0003700,GO:0043565,GO:0046983,GO:0006355	RNA regulation of transcription bZIP transcription factor family
Potri.017G017300	0.705544	POPTR_0017s04860	Thioredoxin superfamily protein	GO:0009055,GO:0015035,GO:0045454	redox glutaredoxins
Potri.019G075700	0.7054	POPTR_0019s10440			not assigned unknown
Potri.005G067700	0.705292	POPTR_0005s06870	vacuolar protein sorting associated protein 20 2	GO:0015031	cell vesicle transport
Potri.010G005300	0.704949	POPTR_0010s00750, eugene3 00100060	PF00403 Heavy metal associated domain	GO:0046872-metal ion binding;GO:0030001-metal ion transport	transport metal
Potri.008G164800	0.703248				not assigned unknown
Potri.001G117900	0.702346		Calcium binding EF hand family proteinCalcium binding EF hand family protein	GO:0005509	signalling calcium
Potri.008G106600	0.702063	POPTR_0008s10610	Haem oxygenase like, multi helical		not assigned unknown
Potri.018G093000	0.701297	POPTR_0018s10080	Histone superfamily protein	GO:0003677,GO:0006352,GO:0005634,GO:0006334,GO:0000786	DNA synthesis/chromatin structure histone
Potri.008G051700	0.701022	POPTR_0008s05160	RAB GTPase homolog 8ARAB GTPase homolog 8A	GO:0003924,GO:0005525,GO:0007264,GO:0005634,GO:0005737,GO:0005622	signalling G-proteins
Potri.012G057300	0.700957	POPTR_0012s05390	serine/threonine protein kinase 3	GO:0004672,GO:0005524,GO:0006468	protein postranslational modification
Potri.002G018700	0.700789	POPTR_0002s02020	E3 ubiquitin ligase SCF complex subunit SKP1/ASK1 family protein	GO:0006511	protein degradation ubiquitin E3 SCF SKP
Potri.018G110700	0.699728	POPTR_0018s11900	SNARE like superfamily protein	GO:0016192,GO:0016021	cell vesicle transport
Potri.006G005600	0.699587	POPTR_0006s00740	Pollen Ole e 1 allergen and extensin family protein		not assigned unknown
Potri.003G095400	0.699227	POPTR_0003s09410	RNA binding (RRM/RBD/RNP motifs) family protein	GO:0003676,GO:0055114,GO:0016491	RNA RNA binding
Potri.005G078900	0.698764	POPTR_0005s08070	unknown protein		not assigned unknown
Potri.005G024100	0.698167	POPTR_0005s02390	Calcineurin like metallo phosphoesterase superfamily protein	GO:0016787	protein postranslational modification
Potri.002G239000	0.696707	POPTR_0002s24010	2Fe 2S ferredoxin like superfamily protein	GO:0051536	not assigned unknown
Potri.017G140600	0.696583		plastid encoded CLP P	GO:0004252,GO:0006508	protein degradation serine protease
Potri.005G148800	0.696374	POPTR_0005s19280	glycosyl hydrolase family protein 43	GO:0004553,GO:0005975	not assigned unknown
Potri.008G201400	0.696014	POPTR_0008s20590	alpha/beta Hydrolases superfamily proteinalpha/beta Hydrolases superfamily protein	GO:0016787	misc misc2
Potri.001G001500	0.695181	POPTR_0001s03880	RING/U box superfamily protein	GO:0005515	protein degradation ubiquitin E3 RING
Potri.011G131400	0.695116	POPTR_0011s13490	histone H2A 10	GO:0003677,GO:0043565,GO:0005622	DNA synthesis/chromatin structure histone
Potri.009G161500	0.694837	POPTR_0009s16310	Polynucleotidyl transferase, ribonuclease H like superfamily protein	GO:0005634	RNA processing ribonucleases
Potri.018G030500	0.694694	POPTR_0018s01440	Plant Tudor like RNA binding protein	GO:0003723	not assigned unknown
Potri.007G042500	0.694541	POPTR_0007s11170	AP2/B3like transcriptional factor family protein	GO:0003677,GO:0006355	RNA regulation of transcription B3 transcription factor family
Potri.007G001200	0.693944	POPTR_0007s15300			not assigned unknown
Potri.016G074100	0.692673	POPTR_0016s07500	Peptidase M20/M25/M40 family protein	GO:0016787,GO:0008152	hormone metabolism auxin synthesis-degradation
Potri.016G008800	0.692587	POPTR_0016s01010	Uncharacterised protein family (UPF0497)		not assigned unknown
Potri.003G021800	0.692582	POPTR_0003s01620	Protein of unknown function (DUF1644)		protein degradation ubiquitin E3 RING
Potri.011G004300	0.691997	POPTR_0021s00620	Ubiquitin like superfamily protein	GO:0000045,GO:0005737	protein degradation autophagy
Potri.003G115000	0.69177	POPTR_0003s11450	Calcium binding EF hand family proteinCalcium binding EF hand family protein	GO:0005509	signalling calcium
Potri.009G001100	0.69173	POPTR_0009s00620	unknown protein		not assigned unknown
Potri.004G041200	0.691453	POPTR_0004s04140	RING/Ubox superfamily protein		protein degradation ubiquitin E3 RING
Potri.002G205400	0.691362	POPTR_0002s20690	SPX (SYG1/Pho81/XPR1) domaincontaining protein	GO:0005515	protein degradation ubiquitin E3 RING
Potri.014G147400	0.69117	POPTR_0014s14450	Transducin/WD40 repeatl ike superfamily protein	GO:0005515	development unspecified
Potri.011G126200	0.690985	POPTR_0011s12720	membraneassociated mannitol induced	GO:0005198	cell vesicle transport
Potri.005G232700	0.690531	POPTR_0005s25420	thioredoxin H type 1thioredoxin H type 1	GO:0045454,GO:0016209,GO:0016491,GO:0055114,GO:0015035,GO:0009055,GO:0006662	redox thioredoxin
Potri.007G138800	0.690121	POPTR_0007s01030	squamosa promoter binding protein like 4	GO:0003677,GO:0005634	development squamosa promoter binding like (SPL)
Potri.006G127500	0.689697	POPTR_0006s12930	auxin response factor 16	GO:0006355,GO:0005634,GO:0003677,GO:0009725	RNA regulation of transcription ARF, Auxin Response Factor family
Potri.016G062000	0.689531	POPTR_0016s06190	protein phosphatase 2A 4	GO:0016787	protein postranslational modification
Potri.015G130600	0.689507	POPTR_0015s14430	SPFH/Band 7/PHB domain containing membrane associated protein family	GO:0016020	not assigned unknown
Potri.013G101900	0.688202	POPTR_0013s10270	S adenosyl L methionine dependent methyltransferases superfamily protein	GO:0008168,GO:0008152	Co-factor and vitamine metabolism biotin
Potri.007G009100	0.687759	POPTR_0007s14510	peroxisomal NAD malate dehydrogenase 1peroxisomal NAD malate dehydrogenase 1	GO:0016491,GO:0055114,GO:0016616,GO:0030060,GO:0006108	gluconeogenesis / glyoxylate cycle Malate DH
Potri.T106700	0.687603	POPTR_0014s13060	Mitochondrial substrate carrier family protein	GO:0055085	transport metabolite transporters at the mitochondrial membrane
Potri.008G086300	0.687059	POPTR_0008s08590	RING/FYVE/PHD zinc finger superfamily protein		protein degradation ubiquitin E3 RING
Potri.004G199400	0.685973	POPTR_0004s20960	photosystem I subunit O		PS lightreaction photosystem I PSI polypeptide subunits
Potri.010G212900	0.685239	POPTR_0010s21970			not assigned unknown
Potri.018G091300	0.685014	POPTR_0018s09870	U4/U6 U5 tri snRNP associated protein 3		not assigned unknown
Potri.016G066100	0.684898	POPTR_0016s06640	Sucrose 6F phosphate phosphohydrolase family protein	GO:0000287,GO:0050307,GO:0005986	major CHO metabolism synthesis sucrose SPP
Potri.001G390700	0.684722	POPTR_0001s40120	RAB3 GAP REGULATORY DOMAIN	GO:0005515	not assigned unknown
Potri.006G032800	0.684528	POPTR_0006s03120	syntaxin of plants 52	GO:0005515	cell vesicle transport
Potri.007G112000	0.683875	POPTR_0007s03600	SAUR like auxin responsive protein family		hormone metabolism auxin induced-regulated-responsive-activated
Potri.004G031700	0.683367	POPTR_0004s03180	C terminal cysteine residue is changed to a serine 1	GO:0045454,GO:0015035,GO:0009055,GO:0006662	redox thioredoxin
Potri.002G000200	0.683086		Mitochondrial substrate carrier family protein		transport metabolite transporters at the mitochondrial membrane
Potri.014G182500	0.682054		O Glycosyl hydrolases family 17 protein	GO:0004553,GO:0005975	misc beta 1,3 glucan hydrolases glucan endo-1,3-beta-glucosidase
Potri.001G245700	0.681957	POPTR_0001s25260	type one protein phosphatase 1	GO:0016787	protein postranslational modification
Potri.T126600	0.681839	POPTR_0126s00240	Wall associated kinase family protein	GO:0004672,GO:0005524,GO:0006468,GO:0004674,GO:0016021	signalling receptor kinases wall associated kinase
Potri.002G088700	0.681666	POPTR_0002s08940	Protein of unknown function (DUF1644)		protein degradation ubiquitin E3 RING
Potri.003G174000	0.680998	POPTR_0003s17260	RING/FYVE/PHD zinc finger superfamily protein	GO:0005515	RNA regulation of transcription putative transcription regulator
Potri.010G064900	0.680629	POPTR_0010s07540	Sec20 family protein		protein targeting secretory pathway golgi
Potri.010G237100	0.679773	POPTR_0010s24370	AAA type ATPase family protein	GO:0005524,GO:0009378,GO:0006281,GO:0006310	protein degradation AAA type
Potri.008G203800	0.679715	POPTR_0008s20830			not assigned unknown
Potri.013G131200	0.679615	POPTR_0013s13480	metallothionein 2A	GO:0046872	metal handling binding, chelation and storage
Potri.001G252100	0.678851	POPTR_0001s25910	phosphatidylinositol speciwc phospholipase C4	GO:0005515,GO:0004435,GO:0006629,GO:0007165,GO:0035556,GO:0004629	signalling phosphinositides phosphoinositide phospholipase C
Potri.001G006700	0.678782	POPTR_0001s04380	acyl activating enzyme 18	GO:0003824,GO:0008152	lipid metabolism FA synthesis and FA elongation acyl coa ligase
Potri.019G079800	0.67878	POPTR_0019s10890			not assigned unknown
Potri.T157000	0.677998	POPTR_0001s04550	Protein of unknown function (DUF761)		not assigned unknown
Potri.004G078100	0.677783	POPTR_0004s07630	microsomal glutathione s transferase, putative		misc glutathione S transferases
Potri.013G081400	0.677716	POPTR_0013s08000	Tudor/PWWP/MBT superfamily protein		RNA regulation of transcription PWWP domain protein
Potri.016G129900	0.677583	POPTR_0016s13760	alpha soluble NSF attachment protein 2	GO:0006886	protein targeting secretory pathway unspecified
Potri.004G219300	0.676543	POPTR_0004s22900	ubiquitin family protein	GO:0005515	protein degradation ubiquitin ubiquitin
Potri.015G131300	0.676503	POPTR_0015s14360			not assigned unknown
Potri.002G086900	0.676246	POPTR_0002s08740	cold shock domain protein 1	GO:0003676,GO:0008270,GO:0003677,GO:0006355	stress abiotic cold
Potri.014G086000	0.675883	POPTR_0014s08180			not assigned unknown
Potri.005G176900	0.675718	POPTR_0005s19930	zinc finger (CCCH type) family protein	GO:0003676-nucleic acid binding;GO:0008270-zinc ion binding	not assigned unknown
Potri.018G076800	0.675603				not assigned unknown
Potri.006G134700	0.675091	POPTR_0006s13690	Plant invertase/pectin methylesterase inhibitor superfamily	GO:0030599,GO:0042545,GO:0005618,GO:0004857	cell wall pectin*esterases PME
Potri.004G156200	0.674432	POPTR_0004s16350	Adenine nucleotide alpha hydrolases like superfamily protein	GO:0006950	stress abiotic unspecified
Potri.001G443200	0.674265	POPTR_0001s43380	ARM repeat superfamily protein	GO:0005515	cell organisation
Potri.011G026900	0.674218	POPTR_0011s00310, eugene3 00110232			not assigned unknown
Potri.009G031500	0.674153	POPTR_0009s03680	Protein kinase superfamily protein	GO:0004672,GO:0005524,GO:0006468	protein postranslational modification kinase receptor like cytoplasmatic kinase VII
Potri.016G035900	0.673949	POPTR_0016s03510	Fbox family protein	GO:0005515	protein degradation ubiquitin E3 SCF FBOX
Potri.014G014200	0.672826	POPTR_0014s01450	BSD domain containing protein		RNA regulation of transcription Polycomb Group (PcG)
Potri.016G140900	0.672512	POPTR_0016s14780	NADH dehydrogenase (ubiquinone)		not assigned unknown
Potri.011G138200	0.672134	POPTR_0011s14130	purple acid phosphatase 18	GO:0016787	misc acid and other phosphatases
Potri.003G006800	0.671636	POPTR_0022s00580	pentatricopeptide (PPR) repeat containing protein	GO:0005515	transport misc
Potri.008G104500	0.671594	POPTR_0008s10410	enoyl CoA hydratase/isomerase A	GO:0003824,GO:0008152	amino acid metabolism degradation aromatic aa tryptophan
Potri.018G073400	0.671472		RING/FYVE/PHD zinc finger superfamily protein		protein degradation ubiquitin E3 RING
Potri.006G013200	0.671433	POPTR_0006s01370	F box and associated interaction domains containing protein	GO:0005515	protein degradation ubiquitin E3 SCF FBOX
Potri.016G129800	0.671256	POPTR_0016s13750	iron sulfur cluster binding;electron carriers;4 iron, 4 sulfur cluster binding		not assigned unknown
Potri.008G105800	0.671112	POPTR_0008s10530	Cyclophilin like peptidyl prolyl cis trans isomerase family protein	GO:0003755,GO:0006457	cell cycle peptidylprolyl isomerase
Potri.003G178100	0.670983	POPTR_0003s17660			not assigned unknown
Potri.001G230100	0.670925	POPTR_0001s23720	unknown protein		not assigned unknown
Potri.003G042300	0.670901	POPTR_0003s04220		GO:0010052	not assigned unknown
Potri.012G059400	0.670794	POPTR_0012s05600	Oleosin family protein	GO:0012511,GO:0016021	lipid metabolism TAG synthesis
Potri.006G021600	0.670662	POPTR_0006s02240			not assigned unknown
Potri.018G047000	0.670139	POPTR_0018s08290	Ankyrin repeat family protein	GO:0005515,GO:0046872	cell organisation
Potri.005G188900	0.670082		Dof type zinc finger DNA binding family protein	GO:0003677,GO:0008270,GO:0006355	RNA regulation of transcription C2C2(Zn) DOF zinc finger family
Potri.011G142300	0.66923	POPTR_0011s14550	photosystem II subunit R	GO:0015979,GO:0009523,GO:0009654,GO:0042651	PS lightreaction photosystem II PSII polypeptide subunits
Potri.003G085600	0.669204	POPTR_0003s08370	Endoribonuclease XendoU	GO:0016788	not assigned unknown
Potri.001G101900	0.669144	POPTR_0001s09610	ubiquitin conjugating enzyme 5	GO:0016881	protein degradation ubiquitin E2
Potri.006G025800	0.668751	POPTR_0006s02670	ABA responsive element binding protein 3	GO:0003700,GO:0043565,GO:0046983,GO:0006355	RNA regulation of transcription bZIP transcription factor family
Potri.004G135300	0.668697	POPTR_0004s14290	catalytic LigB subunit of aromatic ring opening dioxygenase family	GO:0008198,GO:0016491,GO:0006725	not assigned unknown
Potri.001G228300	0.668492	POPTR_0001s23540	receptor like protein kinase 1	GO:0004672,GO:0005524,GO:0006468,GO:0005529	signalling receptor kinases DUF 26
Potri.015G005000	0.668176	POPTR_0015s00730	Polyketide cyclase/dehydrase and lipid transport superfamily protein		signalling lipids
Potri.001G370800	0.668086	POPTR_0001s37970	Nucleotide/sugar transporter family protein	GO:0055085	transport sugars
Potri.009G105900	0.667983	POPTR_0009s10900			not assigned unknown
Potri.009G065200	0.667837	POPTR_0009s06970	cytochrome P450, family 705, subfamily A, polypeptide 12	GO:0005506,GO:0009055,GO:0016705,GO:0020037,GO:0055114	misc cytochrome P450
Potri.010G068200	0.667193	POPTR_0010s07880	cyanase	GO:0009439,GO:0008824	secondary metabolism N misc cyanogenic glycosides
Potri.013G145700	0.667001	POPTR_0013s14200	transferases;folic acid binding	GO:0005542,GO:0016740,GO:0008152	not assigned unknown
Potri.011G052000	0.666812	POPTR_0011s05170	Calcium dependent lipid binding (CaLB domain) plant phosphoribosyltransferase family protein	GO:0005515	amino acid metabolism synthesis aromatic aa tryptophan
Potri.012G115100	0.666326	POPTR_0012s11480	RNA binding (RRM/RBD/RNP motifs) family protein	GO:0003676	RNA processing
Potri.011G021100	0.666207	POPTR_0011s00950	Phosphotyrosine protein phosphatases superfamily protein		protein postranslational modification
Potri.018G031500	0.665812	POPTR_0018s01380	Alpha L RNA binding motif/Ribosomal protein S4 family protein	GO:0003723	protein synthesis ribosomal protein prokaryotic mitochondrion 30S subunit S4
Potri.017G010700	0.665746		O acyltransferase (WSD1 like) family protein	GO:0004144	not assigned unknown
Potri.014G044000	0.664831	POPTR_0014s04350	mitochondrial acyl carrier protein 1	GO:0048037	lipid metabolism FA synthesis and FA elongation ACP protein
Potri.010G148100	0.664664	POPTR_0010s15800	Mevalonate/galactokinase family protein	GO:0005524,GO:0016310,GO:0016301	minor CHO metabolism galactose galactokinases
Potri.004G033600	0.66457	POPTR_0004s03360	sugar transporter 1	GO:0022857,GO:0055085,GO:0016021	transport sugars
Potri.006G174700	0.664565	POPTR_0006s18890	diacylglycerol kinase 7	GO:0004143,GO:0007205	lipid metabolism Phospholipid synthesis diacylglycerol kinase
Potri.005G044900	0.663385		vamp/synaptobrevin associated protein 27 2	GO:0005198	cell vesicle transport
Potri.011G041900	0.663179	POPTR_0011s04150	PapD like superfamily protein	GO:0005198	cell vesicle transport
Potri.005G130200	0.663132	POPTR_0005s13840			not assigned unknown
Potri.003G198300	0.663019	POPTR_0003s19790	Calcium dependent ARF type GTPase activating protein family	GO:0005515,GO:0008060,GO:0008270,GO:0032312	RNA regulation of transcription C2H2 zinc finger family
Potri.003G133500	0.662992	POPTR_0003s13330	unknown protein	GO:0005886	not assigned unknown
Potri.013G131000	0.662933	POPTR_0013s13460	Polyketide cyclase/dehydrase and lipid transport superfamily protein	GO:0006952,GO:0009607	not assigned unknown
Potri.002G030800	0.662858	POPTR_0002s03220	UBIQUITIN CONJUGATING ENZYME E2	GO:0016881-acid-D-amino acid ligase activity	protein degradation ubiquitin E2
Potri.005G035000	0.662128		nuclear factor Y, subunit C9	GO:0003677,GO:0043565,GO:0005622	RNA regulation of transcription CCAAT box binding factor family, HAP5
Potri.005G235900	0.66197	POPTR_0005s25720	basic pentacysteine 6		RNA regulation of transcription
Potri.014G153800	0.661587		Ubiquitin like superfamily protein	GO:0000045,GO:0005737	protein degradation autophagy
Potri.003G067300	0.661508		DNA directed RNA polymerase family protein	GO:0003677,GO:0003899,GO:0006351	RNA transcription
Potri.002G068700	0.661345	POPTR_0002s06930	sequence specific DNA binding transcription factors	GO:0006355	RNA regulation of transcription Trihelix, Triple-Helix transcription factor family
Potri.017G038500	0.66119	POPTR_0017s06600	TraB family protein		RNA regulation of transcription bZIP transcription factor family
Potri.006G104600	0.661111	POPTR_0006s10550	Tautomerase/MIF superfamily protein		not assigned unknown
Potri.005G108200	0.66083	POPTR_0005s11000	RING/U box superfamily protein		protein degradation ubiquitin E3 RING
Potri.008G190800	0.660765	POPTR_0008s19510	BIG PETAL P	GO:0030528,GO:0006355	RNA regulation of transcription bHLH,Basic Helix-Loop-Helix family
Potri.014G040800	0.660592	POPTR_0014s04030	metalloendopeptidases;zinc ion binding	GO:0004222,GO:0008270,GO:0006508,GO:0007155,GO:0016020	protein degradation
Potri.015G062100	0.660514	POPTR_0015s07330	D ribulose 5 phosphate 3 epimerase	GO:0004750,GO:0005975	PS calvin cycle RPE
Potri.011G040000	0.660233	POPTR_0011s03980	phosphoinositide binding		protein degradation ubiquitin E3 RING
Potri.005G133600	0.660118	POPTR_0005s14030	methyl esterase 1		misc nitrilases, *nitrile lyases, berberine bridge enzymes, reticuline oxidases, troponine reductases
Potri.010G203700	0.660058	POPTR_0010s21120	Protein of unknown function (DUF506)		not assigned unknown
Potri.001G272100	0.659667	POPTR_0001s27900	molybdopterin biosynthesis MoaE family protein	GO:0006777	Co-factor and vitamine metabolism molybdenum cofactor
Potri.010G024200	0.659267	POPTR_0010s02500	soybean gene regulated by cold 2	GO:0005515	stress abiotic cold
Potri.010G126000	0.657865	POPTR_0010s13590	unknown protein		not assigned unknown
Potri.003G187300	0.657372	POPTR_0003s18620	Galactose mutarotase like superfamily protein	GO:0016853,GO:0005975	minor CHO metabolism others
Potri.006G111900	0.657312	POPTR_0006s11260			not assigned unknown
Potri.003G130300	0.657211		RNA binding (RRM/RBD/RNP motifs) family protein	GO:0003676	RNA RNA binding
Potri.011G097300	0.657101	POPTR_0011s09960	Transcription elongation factor Elf1 like		not assigned unknown
Potri.008G197000	0.656571	POPTR_0008s20160	squamosa promoter binding protein like 7	GO:0003677,GO:0005634	development squamosa promoter binding like (SPL)
Potri.019G039400	0.656354	POPTR_0019s05570	Uncharacterized conserved protein (DUF2215)		not assigned unknown
Potri.018G022800	0.655674	POPTR_0018s02200	neurochondrin family protein		not assigned unknown
Potri.016G081900	0.655502	POPTR_0016s08270, estExt_fgenesh4_pg C_LG_XVI0690			not assigned unknown
Potri.003G118900	0.655373	POPTR_0003s11880			not assigned unknown
Potri.001G116100	0.654377	POPTR_0001s08080	Cornichon family protein	GO:0035556,GO:0016020	not assigned unknown
Potri.013G138900	0.654192		Ribosomal protein S7p/S5e family protein	GO:0006412,GO:0005840,GO:0005622,GO:0003735	protein synthesis ribosomal protein prokaryotic chloroplast 30S subunit S7
Potri.002G001500	0.654171	POPTR_0002s00360	PF01894 Uncharacterised protein family UPF0047	GO:0009507	not assigned unknown
Potri.002G155800	0.654155	POPTR_0002s15720	unknown protein	GO:0005747	not assigned unknown
Potri.008G073300	0.654001	POPTR_0008s07330	TRICHOME BIREFRINGENCE LIKE 33		protein targeting mitochondria
Potri.011G077800	0.653912	POPTR_0011s02950	AWPM 19 like family protein		transport misc
Potri.011G147500	0.653519	POPTR_0011s15060	TMPIT like protein	GO:0016021	not assigned unknown
Potri.004G084700	0.653431	POPTR_0004s08310	zinc ion binding;transcription regulators	GO:0030528,GO:0008270,GO:0006355,GO:0006352	RNA regulation of transcription General Transcription
Potri.010G003500	0.653416	POPTR_0010s00610	Cytidine/deoxycytidylate deaminase family protein	GO:0008270,GO:0016787	nucleotide metabolism deoxynucleotide metabolism cytosine deaminase
Potri.006G110100	0.653184	POPTR_0006s11060	thioredoxin H type 9	GO:0045454,GO:0016491,GO:0015035,GO:0009055,GO:0006662	redox thioredoxin
Potri.006G124800	0.652665	POPTR_0006s12660	Heavy metal transport/detoxification superfamily protein	GO:0046872,GO:0030001	transport misc
Potri.T059900	0.652525	POPTR_0017s01510	TPX2 (targeting protein for Xklp2) protein family	GO:0007067	not assigned unknown
Potri.002G162000	0.652512	POPTR_0002s16350	Quinoprotein amine dehydrogenase, beta chain like; RIC1 like guanyl nucleotide exchange factor	GO:0005515	not assigned unknown
Potri.002G225100	0.652013	POPTR_0002s21660		GO:0031023	not assigned unknown
Potri.016G038900	0.651777	POPTR_0016s03840	Tetratricopeptide repeat (TPR) like superfamily protein		cell division
Potri.018G099900	0.65171	POPTR_0018s10890	cytochrome C oxidase 6B	GO:0004129,GO:0005739	mitochondrial electron transport / ATP synthesis cytochrome c oxidase
Potri.004G229900	0.650778	POPTR_0004s23900	NADH dehydrogenase (ubiquinone)s		mitochondrial electron transport / ATP synthesis NADH-DH complex I
Potri.001G022500	0.650773	POPTR_0001s05980	high chlorophyll fluorescence 153	GO:0010190	not assigned unknown
Potri.011G065400	0.650644		ThiF family protein	GO:0003824-catalytic activity	protein degradation autophagy
Potri.015G063900	0.650409		ubiquiting conjugating enzyme 2	GO:0016881	not assigned unknown
Potri.015G113000	0.650292	POPTR_0015s12470	RAB homolog 1	GO:0003924,GO:0005525,GO:0007264,GO:0005634,GO:0005737,GO:0005622	signalling G-proteins
Potri.018G026700	0.650287	POPTR_0018s01810	phosphatidylinositolglycan related	GO:0017176	not assigned unknown
Potri.002G176900	0.650168	POPTR_0002s17750	Basic helix loop helix (bHLH) DNA binding family protein	GO:0006355-regulation of transcription, DNA-dependent;GO:0030528-transcription regulator activity	RNA regulation of transcription bHLH,Basic Helix-Loop-Helix family
Potri.004G167900	0.649804	POPTR_0004s17520	Beta 1,3 N Acetylglucosaminyltransferase family protein	GO:0016020,GO:0008378,GO:0006486	not assigned unknown
Potri.T166700	0.649152	POPTR_0001s37930	Cwf15 / Cwc15 cell cycle control family protein	GO:0000398,GO:0005681	not assigned unknown
Potri.001G356700	0.648894	POPTR_0001s36670	Vacuolar protein sorting associated protein 35	GO:0042732	protein targeting secretory pathway vacuole
Potri.001G279700	0.648883	POPTR_0001s28660	transcriptional regulation protein		not assigned unknown
Potri.006G187000	0.648607	POPTR_0006s20110	Protein of unknown function (DUF2921)		not assigned unknown
Potri.001G406200	0.648129	POPTR_0001s41700	unknown protein		not assigned unknown
Potri.003G218100	0.647836	POPTR_0003s21290	Lipase/lipooxygenase, PLAT/LH2 family protein	GO:0005515	not assigned unknown
Potri.007G063900	0.647754	POPTR_0007s08600	zinc finger (C3HC4 type RING finger) family protein	GO:0008270	protein degradation ubiquitin E3 RING
Potri.001G206900	0.647703	POPTR_0001s21440	xylem NAC domain 1	GO:0003677,GO:0006355	development unspecified
Potri.003G173800	0.647592	POPTR_0003s17240	GRIM 19 protein	GO:0005747	not assigned unknown
Potri.009G148400	0.64711	POPTR_0009s15060			not assigned unknown
Potri.014G106400	0.646457	POPTR_0014s10200	photosystem I P subunit		PS lightreaction photosystem I PSI polypeptide subunits
Potri.010G101900	0.646423	POPTR_0010s11240	purple acid phosphatase 17	GO:0016787	misc acid and other phosphatases
Potri.001G102200	0.64637	POPTR_0001s09590	hydroxyproline rich glycoprotein family protein		not assigned unknown
Potri.001G051900	0.645355	POPTR_0001s14280	peroxisomal 3 ketoacyl CoA thiolase 3peroxisomal 3 ketoacyl CoA thiolase 3	GO:0016747,GO:0008152	amino acid metabolism degradation branched chain group shared
Potri.013G057700	0.645217	POPTR_0013s05420	FMN binding	GO:0004733,GO:0010181,GO:0055114	not assigned unknown
Potri.014G191400	0.644929	POPTR_0014s18890	RING/U box superfamily protein		protein degradation ubiquitin E3 RING
Potri.008G196700	0.644623	POPTR_0008s20120	SC35 like splicing factor 28	GO:0003676	RNA processing splicing
Potri.015G146500	0.644331	POPTR_0015s12890	SKP1 like 21	GO:0006511	protein degradation ubiquitin E3 SCF SKP
Potri.011G043800	0.644293	POPTR_0011s04360	Vacuolar protein sortingassociated protein VPS28 family protein		protein targeting secretory pathway vacuole
Potri.002G192100	0.644241		Pentatricopeptide repeat (PPR) superfamily protein	GO:0005515	not assigned unknown
Potri.003G183600	0.644154	POPTR_0003s18180	magnesium transporter 2	GO:0046873	transport unspecified cations
Potri.005G071000	0.644094	POPTR_0005s07200	Regulator of chromosome condensation (RCC1) family protein		cell division
Potri.018G143800	0.644065	POPTR_0018s14060	Pentatricopeptide repeat (PPR) superfamily protein		development unspecified
Potri.001G272800	0.643813	POPTR_0001s27960	tubulin beta chain 2	GO:0051258,GO:0043234,GO:0003924,GO:0005525,GO:0006184,GO:0007017,GO:0005874	cell organisation
Potri.004G166900	0.643489	POPTR_0004s17420	Calcium binding EF hand family protein		signalling calcium
Potri.001G030000	0.642753	POPTR_0001s06720	Cyclophilin like peptidyl prolyl cis trans isomerase family protein	GO:0003755,GO:0006457	cell cycle peptidylprolyl isomerase
Potri.001G074900	0.642483			GO:0005747	not assigned unknown
Potri.009G100700	0.642468	POPTR_0009s10370	Thioredoxin superfamily protein	GO:0045454,GO:0016491,GO:0015035,GO:0009055,GO:0006662	redox thioredoxin
Potri.007G051100	0.642237	POPTR_0007s10270			not assigned unknown
Potri.009G143200	0.642168	POPTR_0009s14520	glycerol 3 phosphate acyltransferase 9	GO:0016746,GO:0008152,GO:0008415	not assigned unknown
Potri.001G392200	0.641906	POPTR_0001s40270	general regulatory factor 9general regulatory factor 9	GO:0019904	signalling 14-3-3 proteins
Potri.018G065100	0.640901	POPTR_0018s07170	SNF7 family protein	GO:0015031	RNA regulation of transcription SNF7
Potri.007G081100	0.640862	POPTR_0007s06580	SKP1 interacting partner 6	GO:0005515	protein degradation ubiquitin E3 SCF FBOX
Potri.014G004900	0.64085	POPTR_0014s01010	Homeodomain like/winged helix DNA binding family protein	GO:0003677,GO:0006334,GO:0000786,GO:0005634	RNA regulation of transcription MYB-related transcription factor family
Potri.006G061600	0.640848	POPTR_0006s06030	PF07915 Glucosidase II beta subunit like protein		not assigned unknown
Potri.013G148900	0.640831	POPTR_0013s14520	photosynthetic electron transfer C	GO:0016491,GO:0051537,GO:0055114,GO:0009496,GO:0042651,GO:0016679	PS lightreaction cytochrome b6/f iron sulfur subunit
Potri.016G126200	0.640303	POPTR_0016s13390	unknown protein		not assigned unknown
Potri.006G216000	0.640221	POPTR_0006s23250, grail3 0013007801			stress biotic PR-proteins
Potri.009G079600	0.639781	POPTR_0009s08310	Magnesium transporter CorA like family protein	GO:0046873,GO:0030001,GO:0055085,GO:0016020	transport unspecified cations
Potri.010G073700	0.639597	POPTR_0010s08450	3 hydroxyacyl CoA dehydratase 1	GO:0003824,GO:0008152	amino acid metabolism degradation aromatic aa tryptophan
Potri.013G139000	0.639582		ribosomal protein S12A	GO:0003735,GO:0006412,GO:0005622,GO:0005840	protein synthesis ribosomal protein prokaryotic chloroplast 30S subunit S12
Potri.002G111900	0.639415	POPTR_0002s11250	tubulin alpha 2 chaintubulin alpha 2 chain	GO:0051258,GO:0043234,GO:0003924,GO:0005525,GO:0006184,GO:0007017,GO:0005874	cell organisation
Potri.004G143200	0.639165	POPTR_0004s15050	alpha/beta Hydrolases superfamily proteinalpha/beta Hydrolases superfamily protein	GO:0016787,GO:0008152	Biodegradation of Xenobiotics
Potri.007G077500	0.638693	POPTR_0007s06990	Protein of unknown function (DUF3511)		not assigned unknown
Potri.016G130500	0.638499	POPTR_0016s13820	Protein of unknown function (DUF567)		not assigned unknown
Potri.015G118000	0.638194	POPTR_0015s15720	SBP (S ribonuclease binding protein) family protein		protein degradation ubiquitin E3 RING
Potri.018G101700	0.638107	POPTR_0018s11060	NAD(P) binding Rossmann fold superfamily protein	GO:0003824,GO:0050662,GO:0044237,GO:0008831,GO:0045226	cell wall precursor synthesis GER
Potri.002G085300	0.637807	POPTR_0002s08580	emp24/gp25L/p24 family/GOLD family protein	GO:0006810,GO:0016021	transport misc
Potri.006G066900	0.637758	POPTR_0006s06580	ENTH/ANTH/VHS superfamily protein	GO:0005543	not assigned unknown
Potri.010G070800	0.637307	POPTR_0010s08160	XB3 ortholog 5 in Arabidopsis thaliana	GO:0005515	cell organisation
Potri.001G464400	0.637138	POPTR_0001s46870	tubulin beta chain 2tubulin beta chain 2	GO:0051258,GO:0043234,GO:0003924,GO:0005525,GO:0006184,GO:0007017,GO:0005874	cell organisation
Potri.018G103200	0.636776	POPTR_0018s11220	cyclin dependent kinase activating kinase assembly factor related / CDK activating kinase assembly factor related	GO:0007049,GO:0005634	cell cycle
Potri.009G125700	0.636615	POPTR_0009s12860			not assigned unknown
Potri.005G078400	0.636463		SWIB/MDM2 domain superfamily proteinSWIB/MDM2 domain superfamily protein	GO:0005515	RNA regulation of transcription Chromatin Remodeling Factors
Potri.018G098500	0.636286	POPTR_0018s10760	RING/U box superfamily protein		protein degradation ubiquitin E3 RING
Potri.T047200	0.636152		nicotinate/nicotinamide mononucleotide adenyltransferase	GO:0016779,GO:0009058,GO:0009435	Co-factor and vitamine metabolism
Potri.009G007200	0.636053	POPTR_0009s01280, fgenesh4_kg C_LG_IX000057	Glyoxalase/Bleomycin resistance protein/Dioxygenase superfamily		amino acid metabolism degradation aspartate family threonine
Potri.001G272700	0.635703		tubulin beta chain 2	GO:0051258,GO:0043234,GO:0003924,GO:0005525,GO:0006184,GO:0007017,GO:0005874	cell organisation
Potri.008G172400	0.635646	POPTR_0008s17220	auxin induced protein 13	GO:0006355,GO:0005634	RNA regulation of transcription Aux/IAA family
Potri.016G110200	0.635514	POPTR_0016s11750	Reticulon family protein	GO:0005783	stress biotic
Potri.001G003100	0.635482	POPTR_0001s04030	cytochrome P450, family 716, subfamily A, polypeptide 1	GO:0005506,GO:0009055,GO:0016705,GO:0020037,GO:0055114	misc cytochrome P450
Potri.010G208500	0.635327		actin depolymerizing factor 4	GO:0003779,GO:0005622	cell organisation
Potri.014G079800	0.634852		unknown protein		not assigned unknown
Potri.001G131300	0.634539	POPTR_0001s01370			not assigned unknown
Potri.005G184100	0.634531				not assigned unknown
Potri.010G235600	0.634337	POPTR_0010s24210, fgenesh4_pg C_LG_X002325	PF04949 Family of unknown function (DUF662)		not assigned unknown
Potri.005G094100	0.633906	POPTR_0005s09690			not assigned unknown
Potri.001G343000	0.633588	POPTR_0001s35580	Oxidoreductase, zinc binding dehydrogenase family protein	GO:0008270,GO:0016491,GO:0055114	misc oxidases - copper, flavone etc
Potri.002G104700	0.633337	POPTR_0002s10490	Adenine nucleotide alpha hydrolases like superfamily protein	GO:0006950	hormone metabolism ethylene induced-regulated-responsive-activated
Potri.010G242700	0.633222	POPTR_0010s24890	SNF7 family protein	GO:0015031	RNA regulation of transcription SNF7
Potri.015G055200	0.633082	POPTR_0015s06550	serine/threonine protein kinase 3	GO:0004672,GO:0005524,GO:0006468	protein postranslational modification
Potri.013G158400	0.632767	POPTR_0013s15430	eukaryotic translation initiation factor 2 beta subunit	GO:0003743,GO:0006413	protein synthesis initiation
Potri.007G141700	0.632582	POPTR_0007s00760	Uridine diphosphate glycosyltransferase 74E2	GO:0016758,GO:0008152	misc UDP glucosyl and glucoronyl transferases
Potri.008G115700	0.632526	POPTR_0008s11460	Family of unknown function (DUF572)		cell cycle
Potri.003G218600	0.632444	POPTR_0003s21240	SC35 like splicing factor 30A	GO:0003676	RNA processing splicing
Potri.019G053800	0.632437	POPTR_0019s08100	Ribonuclease E inhibitor RraA/Dimethylmenaquinone methyltransferaseRibonuclease E inhibitor RraA/Dimethylmenaquinone methyltransferase		C1-metabolism
Potri.001G070400	0.632376	POPTR_0001s12710	Calcium dependent lipid binding (CaLB domain) family protein	GO:0005515	not assigned unknown
Potri.001G406300	0.632171	POPTR_0001s41720	ARF GAP domain 5	GO:0008060,GO:0008270,GO:0032312	signalling G-proteins
Potri.003G123700	0.631848		UDP D glucose/UDP D galactose 4 epimerase 1UDP D glucose/UDP D galactose 4 epimerase 1	GO:0003824,GO:0050662,GO:0044237,GO:0006012,GO:0003978	cell wall precursor synthesis UGE
Potri.006G050200	0.631688	POPTR_0006s04870	villin 2villin 2	GO:0003779,GO:0007010	cell organisation
Potri.017G087900	0.631521	POPTR_0017s12380	SNF1 kinase homolog 10	GO:0004672,GO:0005524,GO:0006468,GO:0005515,GO:0004674	protein postranslational modification
Potri.017G124700	0.631322	POPTR_0005s14590	geranylgeranyl pyrophosphate synthase 1	GO:0008299	secondary metabolism isoprenoids non-mevalonate pathway geranylgeranyl pyrophosphate synthase
Potri.001G346100	0.631177	POPTR_0001s35230	ribosomal protein L12A	GO:0003735,GO:0006412,GO:0005622,GO:0005840	protein synthesis ribosomal protein prokaryotic chloroplast 50S subunit L12
Potri.013G092700	0.631038	POPTR_0013s09260	appr 1 p processing enzyme family protein		not assigned unknown
Potri.001G380200	0.630568	POPTR_0001s38920	Ribosomal protein L18ae family	GO:0006412,GO:0005840,GO:0003735	protein synthesis ribosomal protein eukaryotic 60S subunit L18A
Potri.018G104900	0.630556	POPTR_0018s11390	SKP1 interacting partner 1	GO:0005515	protein degradation ubiquitin E3 SCF FBOX
Potri.016G141300	0.630522	POPTR_0016s14810			not assigned unknown
Potri.005G138600	0.629826	POPTR_0005s18180	RNA binding (RRM/RBD/RNP motifs) family protein	GO:0003676	RNA RNA binding
Potri.001G273100	0.62967	POPTR_0001s27990	Tetratricopeptide repeat (TPR) like superfamily protein	GO:0005515	hormone metabolism salicylic acid synthesis-degradation
Potri.018G027600	0.629569	POPTR_0018s01720	photosystem I subunit K	GO:0015979,GO:0009522,GO:0016020	PS lightreaction photosystem I PSI polypeptide subunits
Potri.004G082300	0.629562	POPTR_0004s08060			not assigned unknown
Potri.003G026900	0.629322	POPTR_0027s00490	LRR and NB ARC domains containing disease resistance proteinLRR and NB ARC domains containing disease resistance protein	GO:0043531,GO:0006915,GO:0005524	stress biotic
Potri.T037400	0.629304		tRNA synthetase class I (I, L, M and V) family protein	GO:0000166,GO:0004812,GO:0005524,GO:0006418,GO:0005737,GO:0006412	protein aa activation leucine-tRNA ligase
Potri.002G031000	0.629281	POPTR_0002s03240	BEL1 like homeodomain 7	GO:0003700,GO:0043565,GO:0006355,GO:0003677,GO:0005634	RNA regulation of transcription HB,Homeobox transcription factor family
Potri.001G390200	0.628907	POPTR_0001s40080	tubby like protein 7	GO:0005515	protein degradation ubiquitin E3 SCF FBOX
Potri.003G156900	0.628719	POPTR_0003s15560	purine permease 4	GO:0016020,GO:0055085	transport nucleotides
Potri.014G130100	0.628463	POPTR_0014s12470	Adenine nucleotide alpha hydrolases like superfamily protein	GO:0006950	stress abiotic unspecified
Potri.011G127000	0.628438	POPTR_0011s12650	ARF GAP domain 5	GO:0008060,GO:0008270,GO:0032312	RNA regulation of transcription unclassified
Potri.014G179000	0.628188	POPTR_0014s17710	beta hydroxyisobutyryl CoA hydrolase 1	GO:0003824,GO:0008152	amino acid metabolism degradation aromatic aa tryptophan
Potri.001G440600	0.628177	POPTR_0001s43110	gamma soluble NSF attachment protein	GO:0006886	protein targeting secretory pathway unspecified
Potri.008G179800	0.627639	POPTR_0008s18000	Ribonuclease inhibitor		protein degradation ubiquitin E3 SCF FBOX
Potri.006G114800	0.627349	POPTR_0006s11570	monodehydroascorbate reductase 1monodehydroascorbate reductase 1	GO:0016491,GO:0050660,GO:0055114	redox ascorbate and glutathione ascorbate
Potri.004G027800	0.627101	POPTR_0004s02690	S locus lectin protein kinase family protein	GO:0004672,GO:0005524,GO:0006468,GO:0048544,GO:0005529	signalling receptor kinases DUF 26
Potri.009G009000	0.627087				not assigned unknown
Potri.002G054500	0.627027	POPTR_0002s05550	F box family protein	GO:0005515	protein degradation ubiquitin E3 SCF FBOX
Potri.002G213600	0.626652	POPTR_0002s22770	NPL4 like protein 1	GO:0005829	not assigned unknown
Potri.001G249400	0.626362	POPTR_0001s25650	JOSEPHIN like protein	GO:0008242	not assigned unknown
Potri.019G076400	0.626267	POPTR_0019s10500			not assigned unknown
Potri.005G179300	0.625876	POPTR_0005s20150	aldehyde dehydrogenase 3H1	GO:0016491,GO:0008152,GO:0055114,GO:0006081,GO:0004030	fermentation aldehyde dehydrogenase
Potri.001G099900	0.625799		MAP kinase 6	GO:0004672,GO:0005524,GO:0006468	signalling MAP kinases
Potri.015G064000	0.625565	POPTR_0015s07520	ubiquiting conjugating enzyme 2	GO:0016881	protein degradation ubiquitin E2
Potri.002G082700	0.62515	POPTR_0002s08330	ATPase, F0/V0 complex, subunit C protein	GO:0015078-hydrogen ion transporter activity;GO:0015991-ATP hydrolysis coupled proton transport;GO:0033177-proton-transporting two-sector ATPase complex, proton-transporting domain	transport p- and v-ATPases H+-transporting two-sector ATPase
Potri.001G466900	0.625005	POPTR_0001s47110	Actin like ATPase superfamily protein		not assigned unknown
Potri.017G119200	0.624876			GO:0005515-protein binding	not assigned unknown
Potri.017G001200	0.62485	POPTR_0017s00420	guanosine nucleotide diphosphate dissociation inhibitor 1guanosine nucleotide diphosphate dissociation inhibitor 1		signalling G-proteins
Potri.T125800	0.624846		CCT motif family protein	GO:0005515	RNA regulation of transcription C2C2(Zn) CO-like, Constans-like zinc finger family
Potri.004G113400	0.624701	POPTR_0004s11210	Protein kinase superfamily protein	GO:0004672,GO:0005524,GO:0006468	protein postranslational modification kinase receptor like cytoplasmatic kinase VII
Potri.002G213800	0.624555		Rho GTPase activating protein with PAK box/P21 Rho binding domain	GO:0007165,GO:0005622	signalling G-proteins
Potri.014G027400	0.624474	POPTR_0014s02730	alpha/beta Hydrolases superfamily protein	GO:0004806,GO:0006629	lipid metabolism lipid degradation lipases triacylglycerol lipase
Potri.003G171300	0.624377	POPTR_0003s16980	Galactose oxidase/kelch repeat superfamily protein	GO:0005515	protein degradation ubiquitin E3 SCF FBOX
Potri.012G016200	0.624368	POPTR_0012s02330	IQ domain 21	GO:0005515	signalling calcium
Potri.003G072100	0.624213	POPTR_0003s06970	Eukaryotic translation initiation factor 2B (eIF 2B) family protein	GO:0044237	protein synthesis initiation
Potri.013G151100	0.624122	POPTR_0013s14740	Auxin responsive GH3 family protein		hormone metabolism auxin induced-regulated-responsive-activated
Potri.010G116200	0.623835	POPTR_0010s12640	O LINKED N ACETYLGLUCOSAMINE TRANSFERASE, OGT;PTHR23083:SF32 OS01G0506200 PROTEIN (FRAGMENT)		not assigned unknown
Potri.001G047100	0.623649	POPTR_0001s14820	golgi snare 11	GO:0000139-Golgi membrane;GO:0005801-Golgi cis-face;GO:0006888-ER to Golgi transport;GO:0016021-integral to membrane	cell vesicle transport
Potri.001G313900	0.623477	POPTR_0001s32100	unknown protein		not assigned unknown
Potri.014G127100	0.62346		unknown protein		not assigned unknown
Potri.010G175000	0.623387	POPTR_0010s18240	metacaspase 4metacaspase 4	GO:0004197,GO:0006508	protein degradation
Potri.016G037300	0.623236	POPTR_0016s03680	basic helix loop helix (bHLH) DNA binding superfamily protein	GO:0030528,GO:0006355,GO:0003677	RNA regulation of transcription bHLH,Basic Helix-Loop-Helix family
Potri.001G352500	0.622941	POPTR_0001s34510	Ca2+ activated outward rectifying K+ channel 6	GO:0016020	transport potassium
Potri.011G001000	0.622636	POPTR_0021s01010	tobamovirus multiplication 1		stress biotic
Potri.001G178300	0.622385	POPTR_0001s17860	Galactose oxidase/kelch repeat superfamily protein	GO:0005515	protein degradation ubiquitin E3 SCF FBOX
Potri.001G161700	0.622343	POPTR_0001s16180	regulatory particle triple A 1A	GO:0005524	protein degradation ubiquitin proteasom
Potri.017G000100	0.622197	POPTR_0017s00540	Cystathionine beta synthase (CBS) family protein	GO:0005515	not assigned unknown
Potri.005G032900	0.621871	POPTR_0005s03590	unknown protein		not assigned unknown
Potri.008G110500	0.621628	POPTR_0008s10990	Phosphoribulokinase / Uridine kinase family	GO:0005524,GO:0016301,GO:0008152,GO:0006796	nucleotide metabolism salvage nucleoside kinases uridine kinase
Potri.002G235200	0.621469	POPTR_0002s23630	phytoene desaturase 3	GO:0016491-oxidoreductase activity;GO:0055114-oxidation reduction	secondary metabolism isoprenoids carotenoids phytoene dehydrogenase
Potri.T005700	0.621353		ATP synthase subunit beta	GO:0016820,GO:0015991,GO:0033178,GO:0046933,GO:0046961,GO:0015992,GO:0046034,GO:0016469	mitochondrial electron transport / ATP synthesis F1-ATPase
Potri.004G028700	0.62118		S locus lectin protein kinase family protein	GO:0004672,GO:0005524,GO:0006468,GO:0048544,GO:0005529,GO:0004674	signalling receptor kinases DUF 26
Potri.006G027000	0.620949	POPTR_0006s02780	PF03959 Serine hydrolase (FSH1)		not assigned unknown
Potri.012G117800	0.620795	POPTR_0012s11850	RAB homolog 1	GO:0003924,GO:0005525,GO:0007264,GO:0005634,GO:0005737,GO:0005622	signalling G-proteins
Potri.008G094400	0.620462	POPTR_0008s09400			RNA regulation of transcription MYB domain transcription factor family
Potri.017G017200	0.620261	POPTR_0017s04850			not assigned unknown
Potri.017G114600	0.619751	POPTR_0005s15660	ribulose bisphosphate carboxylase small chain 1A	GO:0016984,GO:0015977	PS calvin cycle rubisco small subunit
Potri.019G048100	0.619652	POPTR_0019s07270	Tudor/PWWP/MBT superfamily protein		RNA regulation of transcription PWWP domain protein
Potri.001G438800	0.61953	POPTR_0001s42980	photosystem II subunit R	GO:0015979,GO:0009523,GO:0009654,GO:0042651	PS lightreaction photosystem II PSII polypeptide subunits
Potri.005G251500	0.619448	POPTR_0005s27290	phosphoenolpyruvate carboxylase related kinase 2	GO:0004672,GO:0005524,GO:0006468	protein postranslational modification
Potri.007G144600	0.619302	POPTR_0007s00470	uridine ribohydrolase 2		nucleotide metabolism degradation pyrimidine uridine nucleosidase
Potri.010G174200	0.619092	POPTR_0010s18140	Protein of unknown function (DUF620)		not assigned unknown
Potri.008G053900	0.61893	POPTR_0008s05400	ubiquitin conjugating enzyme 14	GO:0016881	protein degradation ubiquitin E2
Potri.T027100	0.618916		iron sulfur cluster binding;electron carriers;4 iron, 4 sulfur cluster binding	GO:0015979	PS lightreaction photosystem I PSI polypeptide subunits
Potri.012G007500	0.618694	POPTR_0012s00760	NAC domain containing protein 62	GO:0003677,GO:0006355	development unspecified
Potri.001G141800	0.618377		unknown protein		not assigned unknown
Potri.008G063900	0.618197	POPTR_0008s06420	Polyketide cyclase/dehydrase and lipid transport superfamily protein		not assigned unknown
Potri.008G073600	0.61815	POPTR_0008s07360	Integrase type DNA binding superfamily protein	GO:0003700,GO:0006355	RNA regulation of transcription AP2/EREBP, APETALA2/Ethylene-responsive element binding protein family
Potri.012G114700	0.618092		peptidemethionine sulfoxide reductase 1	GO:0016671,GO:0019538,GO:0055114	protein postranslational modification
Potri.001G332200	0.617775	POPTR_0001s33960	Cupredoxin superfamily protein	GO:0005507,GO:0009055	misc plastocyanin-like
Potri.014G176500	0.617766	POPTR_0014s17500	Far red impaired responsive (FAR1) family protein		signalling light
Potri.003G019600	0.617496	POPTR_0003s01390	Protein of unknown function (DUF3411)	GO:0005739	development unspecified
Potri.005G114800	0.617468	POPTR_0005s11690	2 oxoglutarate (2OG) and Fe(II) dependent oxygenase superfamily protein	GO:0016491,GO:0016706,GO:0055114	misc oxidases - copper, flavone etc
Potri.006G141500	0.617461	POPTR_0006s14380	Protein kinase superfamily protein	GO:0004672,GO:0005524,GO:0006468	protein postranslational modification kinase receptor like cytoplasmatic kinase VII
Potri.010G038400	0.617314	POPTR_0010s04790	pyruvate dehydrogenase complex E1 alpha subunitpyruvate dehydrogenase complex E1 alpha subunit	GO:0016624,GO:0008152,GO:0003824,GO:0030976	TCA / org transformation TCA pyruvate DH E1
Potri.006G107900	0.616775	POPTR_0006s10840	MAC/Perforin domain containing protein		cell cell death plants
Potri.012G101600	0.616714		HVA22 homologue E		hormone metabolism abscisic acid induced-regulated-responsive-activated
Potri.008G177400	0.616532	POPTR_0008s17740	Cysteine proteinases superfamily protein		protein degradation cysteine protease
Potri.005G058200	0.616502	POPTR_0005s05950	Protein of unknown function (DUF506)		not assigned unknown
Potri.001G121400	0.61641	POPTR_0001s00360	adenine phosphoribosyl transferase 3adenine phosphoribosyl transferase 3	GO:0009116	nucleotide metabolism salvage phosphoribosyltransferases aprt
Potri.008G187700	0.616037	POPTR_0008s19190	NB ARC domain containing disease resistance protein		stress biotic
Potri.003G165900	0.615412	POPTR_0003s16430	PF10601 LITAF like zinc ribbon domain	GO:0034051	not assigned unknown
Potri.008G100000	0.615227	POPTR_0008s09940	ADP ribosylation factor A1F	GO:0005525,GO:0007264,GO:0004871,GO:0019001,GO:0007186,GO:0005634,GO:0005737,GO:0005622	protein targeting secretory pathway unspecified
Potri.011G042100	0.61479	POPTR_0011s04170	sugar transporter 1	GO:0022857,GO:0055085,GO:0016021	transport sugars
Potri.002G155500	0.614753	POPTR_0002s15690	Thioesterase superfamily protein	GO:0005777	not assigned unknown
Potri.010G149500	0.614723	POPTR_0010s15930	Glycosyl hydrolase superfamily protein	GO:0004553,GO:0005975	misc gluco-, galacto- and mannosidases
Potri.018G025000	0.614622	POPTR_0018s01970	Calcium dependent lipid binding (CaLB domain) family protein	GO:0005515	signalling calcium
Potri.001G091000	0.614498		Pleckstrin homology (PH) domain containing protein	GO:0004550,GO:0005524,GO:0006165,GO:0006183,GO:0006228,GO:0006241	nucleotide metabolism phosphotransfer and pyrophosphatases nucleoside diphosphate kinase
Potri.014G042400	0.614117	POPTR_0014s04190			not assigned unknown
Potri.009G074400	0.613908	POPTR_0009s07840	Sgf11 (transcriptional regulation protein)		not assigned unknown
Potri.015G104800	0.613707	POPTR_0015s11620	NAD(P) binding Rossmann fold superfamily protein	GO:0016491,GO:0008152,GO:0003854,GO:0016616,GO:0006694,GO:0055114,GO:0003824,GO:0050662,GO:0044237	misc short chain dehydrogenase/reductase (SDR)
Potri.002G183400	0.613539	POPTR_0002s18420	translocon at the outer envelope membrane of chloroplasts 33	GO:0005525,GO:0003924	protein targeting chloroplast
Potri.007G144800	0.613274	POPTR_0007s00450	RNA binding protein		RNA RNA binding
Potri.018G031400	0.613116	POPTR_0018s01370	Cytochrome bd ubiquinol oxidase, 14kDa subunit	GO:0008121-ubiquinol-cytochrome-c reductase activity;GO:0006122-mitochondrial electron transport, ubiquinol to cytochrome c	mitochondrial electron transport / ATP synthesis cytochrome c reductase
Potri.006G106700	0.613004	POPTR_0006s10730			not assigned unknown
Potri.006G157600	0.612974	POPTR_0006s16270	ubiquitin conjugating enzyme 37		not assigned unknown
Potri.007G138100	0.612831	POPTR_0007s01110	erf domain protein 9	GO:0003700,GO:0006355	RNA regulation of transcription AP2/EREBP, APETALA2/Ethylene-responsive element binding protein family
Potri.009G020600	0.612624	POPTR_0009s02570	RINT 1 / TIP 1 family		protein targeting secretory pathway vacuole
Potri.009G059200	0.612293	POPTR_0009s06410	FKBP type peptidyl prolyl cis trans isomerase family protein	GO:0006457,GO:0005515	protein folding
Potri.004G215500	0.612164	POPTR_0004s22530	SNF7 family protein	GO:0015031	RNA regulation of transcription SNF7
Potri.001G314100	0.612156	POPTR_0001s32130, eugene3 00012275	Ribosomal protein L31	GO:0003735;GO:0006412;GO:000562;GO:0005840	not assigned unknown
Potri.001G197400	0.611543	POPTR_0001s20410	ubiquitin specific protease 7ubiquitin specific protease 7	GO:0005515,GO:0004221,GO:0006511	protein degradation ubiquitin ubiquitin protease
Potri.007G092800	0.611421	POPTR_0007s05460	Nucleotide sugar transporter family protein	GO:0005351,GO:0008643,GO:0000139,GO:0016021	transport sugars
Potri.011G031900	0.611268	POPTR_0011s03450	eukaryotic translation initiation factorrelated		protein synthesis initiation
Potri.014G113700	0.610977	POPTR_0014s10900	Ca2+ activated outward rectifying K+ channel 5		transport potassium
Potri.019G124300	0.610789		laccase 3	GO:0016491,GO:0055114,GO:0005507	secondary metabolism simple phenols
Potri.017G087700	0.610754	POPTR_0017s12360	Vesicle transport v SNARE family protein	GO:0006886,GO:0016020	cell vesicle transport
Potri.008G148200	0.610526	POPTR_0008s14770, estExt_fgenesh4_pg C_LG_VIII1313, Pt-ATHB13 2	Homeobox leucine zipper protein family	GO:0003700-transcription factor activity;GO:0043565-sequence-specific DNA binding;GO:0006355-regulation of transcription, DNA-dependent;GO:0003677-DNA binding;GO:0005634-nucleus	RNA regulation of transcription HB,Homeobox transcription factor family
Potri.012G080100	0.610505	POPTR_0012s08160	Tetratricopeptide repeat (TPR) like superfamily protein	GO:0005515	cell organisation
Potri.005G005800	0.610296	POPTR_0005s00740	Peptidase C15, pyroglutamyl peptidase I like	GO:0006508	protein degradation
Potri.017G088300	0.610277	POPTR_0017s12430	WRKY DNA binding protein 3	GO:0003700,GO:0043565,GO:0006355	RNA regulation of transcription WRKY domain transcription factor family
Potri.012G042700	0.610274		B cell receptor associated 31 like	GO:0006886,GO:0005783,GO:0016021	not assigned unknown
Potri.005G198900	0.609716	POPTR_0005s22080	Cytokine induced anti apoptosis inhibitor 1, Fe S biogenesis	GO:0008168,GO:0008152	not assigned unknown
Potri.002G241000	0.609597	POPTR_0002s24210		GO:0009579	not assigned unknown
Potri.011G098400	0.609429		nuclear factor Y, subunit A7	GO:0003700,GO:0006355,GO:0005634	RNA regulation of transcription CCAAT box binding factor family, HAP2
Potri.010G023900	0.609309	POPTR_0010s02460			not assigned unknown
Potri.009G074300	0.608872	POPTR_0009s07830	BCL 2 associated athanogene 4	GO:0005515,GO:0051087,GO:0006915	stress abiotic
Potri.015G121000	0.608745	POPTR_0015s15420	alpha/beta Hydrolases superfamily protein	GO:0008374,GO:0006629,GO:0016788,GO:0006505,GO:0006886,GO:0031227,GO:0004607	lipid metabolism exotics (steroids, squalene etc) phosphatidylcholinesterol O-acyltransferase
Potri.002G191400	0.608368	POPTR_0002s19210	ADP ribosylation factor A1BADP ribosylation factor A1B	GO:0005525,GO:0007264,GO:0004871,GO:0019001,GO:0007186,GO:0005634,GO:0005737,GO:0005622	protein targeting secretory pathway unspecified
Potri.004G013700	0.608131	POPTR_0004s01370	Ubiquitinlike superfamily protein	GO:0000045,GO:0005737	protein degradation autophagy
Potri.008G165800	0.607905	POPTR_0008s16570	electron transfer flavoprotein beta	GO:0009055	mitochondrial electron transport / ATP synthesis electron transfer flavoprotein
Potri.010G141600	0.607879	POPTR_0010s15150	chitinase like protein 2	GO:0004568,GO:0006032,GO:0016998	stress biotic
Potri.017G079200	0.607383	POPTR_0017s11530	ATPase, V0/A0 complex, subunit C/DATPase, V0/A0 complex, subunit C/D	GO:0015078,GO:0015991,GO:0033177	transport p- and v-ATPases H+-transporting two-sector ATPase
Potri.019G067400	0.606928	POPTR_0019s09530	Integrase type DNA binding superfamily protein	GO:0003700,GO:0006355	RNA regulation of transcription AP2/EREBP, APETALA2/Ethylene-responsive element binding protein family
Potri.005G110700	0.606722	POPTR_0005s11290	Arabidopsis RAC like 1	GO:0005525,GO:0007264,GO:0005622	signalling G-proteins
Potri.001G442400	0.606584	POPTR_0001s43300	LSD1 zinc finger family protein	GO:0003700	RNA regulation of transcription unclassified
Potri.008G198900	0.606575	POPTR_0008s20340	Mo25 family protein		not assigned unknown
Potri.002G099800	0.606214	POPTR_0002s10000	general regulatory factor 2general regulatory factor 2	GO:0019904	signalling 14-3-3 proteins
Potri.010G070500	0.606144	POPTR_0010s08120	Splicing factor 3B subunit 5/RDS3 complex subunit 10		RNA processing splicing
Potri.005G024700	0.606106	POPTR_0005s02460	RING/U box superfamily protein		protein degradation ubiquitin E3 RING
Potri.005G126200	0.606073	POPTR_0005s12770	Quinone reductase family proteinQuinone reductase family protein	GO:0010181,GO:0016491,GO:0009055,GO:0050662	lipid metabolism exotics(steroids, squalene etc)
Potri.016G059700	0.605957	POPTR_0016s05970	seven in absentia of Arabidopsis 2	GO:0006511,GO:0007275,GO:0005634	development unspecified
Potri.018G085000	0.605917		RING/U box superfamily protein		protein degradation ubiquitin E3 RING
Potri.012G036800	0.605771	POPTR_0012s03380, gw1 XII 1071 1	BolA like protein		Co-factor and vitamine metabolism iron-sulphur clusters
Potri.008G221200	0.605741		translationally controlled tumor protein		not assigned unknown
Potri.003G074700	0.605614	POPTR_0003s07230	N acetylglucosamine 1 phosphate uridylyltransferase 2N acetylglucosamine 1 phosphate uridylyltransferase 2	GO:0016779,GO:0008152	misc UDP glucosyl and glucoronyl transferases
Potri.T059000	0.605552	POPTR_0017s01410	cytosolic NADP+ dependent isocitrate dehydrogenase	GO:0016616,GO:0055114,GO:0006102,GO:0004450	TCA / org transformation TCA IDH
Potri.001G113500	0.605441	POPTR_0001s08370	YTH family protein	GO:0046872	RNA RNA binding
Potri.006G142500	0.605373	POPTR_0006s14500	Mob1/phocein family protein		RNA regulation of transcription unclassified
Potri.002G082300	0.605223	POPTR_0002s08280	Aldolase superfamily protein	GO:0004655,GO:0046872,GO:0033014	tetrapyrrole synthesis ALA dehydratase
Potri.007G092700	0.605	POPTR_0007s05470	TLD domain containing nucleolar protein		RNA regulation of transcription unclassified
Potri.014G001100	0.604961	POPTR_0014s00330	Polyketide cyclase/dehydrase and lipid transport superfamily protein		signalling lipids
Potri.015G075300	0.604927	POPTR_0015s08660	Tetratricopeptide repeat (TPR) like superfamily protein	GO:0005515	cell organisation
Potri.019G120100	0.604837				not assigned unknown
Potri.001G032900	0.604708	POPTR_0001s07020	cystatin Bcystatin B	GO:0004869	protein degradation cysteine protease
Potri.006G024600	0.604609	POPTR_0006s02550	cyclin dependent kinase C;1	GO:0004672,GO:0005524,GO:0006468	protein postranslational modification
Potri.019G068800	0.604418		RGA like 1		RNA regulation of transcription GRAS transcription factor family
Potri.002G194200	0.604397	POPTR_0002s19500	Cyclophilin like peptidyl prolyl cis trans isomerase family protein	GO:0005802	not assigned unknown
Potri.005G074400	0.604211	POPTR_0005s07580, gw1 V 2788 1	PF00400 WD domain, G beta repeat;PF12265 Histone binding protein RBBP4 or subunit C of CAF1 complex	GO:0005515-protein binding	development unspecified
Potri.015G142700	0.60404	POPTR_0015s13260	basic helix loop helix (bHLH) DNA binding superfamily protein		RNA regulation of transcription bHLH,Basic Helix-Loop-Helix family
Potri.013G141000	0.603922		unknown protein		not assigned unknown
Potri.015G076100	0.603898	POPTR_0015s08730	peroxin 14	GO:0016020,GO:0005777	protein targeting peroxisomes
Potri.003G031400	0.603829	POPTR_0003s02570	FAR1 related sequence 6	GO:0008270	signalling light
Potri.010G227700	0.603112	POPTR_0010s23440	SERINE CARBOXYPEPTIDASE LIKE 49SERINE CARBOXYPEPTIDASE LIKE 49	GO:0004185,GO:0006508	protein degradation serine protease
Potri.011G068300	0.602966	POPTR_0011s07160	O fucosyltransferase family protein		hormone metabolism auxin induced-regulated-responsive-activated
Potri.014G141700	0.602731	POPTR_0014s13810	actin related protein C1A	GO:0005515	cell organisation
Potri.019G064100	0.602625	POPTR_0019s09250	Transducin/WD40 repeat like superfamily protein		signalling G-proteins
Potri.010G180200	0.602589				not assigned unknown
Potri.003G091500	0.602579	POPTR_0003s09030	Mitochondrial substrate carrier family proteinMitochondrial substrate carrier family protein	GO:0009536	transport metabolite transporters at the mitochondrial membrane
Potri.008G134300	0.602448	POPTR_0008s13390	EF hand calcium binding protein family	GO:0005509,GO:0007165,GO:0005578	signalling calcium
Potri.009G024100	0.602264	POPTR_0009s02900	cofactor of nitrate reductase and xanthine dehydrogenase 2	GO:0003824,GO:0051536,GO:0051539,GO:0006777,GO:0019008	Co-factor and vitamine metabolism biotin
Potri.013G074900	0.602228		NADH dehydrogenase family protein	GO:0055114,GO:0016020	PS lightreaction cyclic electron flow-chlororespiration
Potri.007G052800	0.602151	POPTR_0007s10100	casein kinase alpha 1	GO:0004672,GO:0005524,GO:0006468	protein postranslational modification
Potri.014G025200	0.601964	POPTR_0014s02530	related to AP2 1	GO:0003700,GO:0006355	RNA regulation of transcription AP2/EREBP, APETALA2/Ethylene-responsive element binding protein family
Potri.012G078900	0.601874	POPTR_0012s08030	ARM repeat superfamily protein	GO:0004842,GO:0016567,GO:0000151	protein degradation ubiquitin E3 RING
Potri.015G140500	0.60175	POPTR_0015s13440	phosphoprotein phosphatase inhibitors	GO:0004864,GO:0009966,GO:0043666	not assigned unknown
Potri.014G155200	0.601482	POPTR_0014s15330	alpha/beta Hydrolases superfamily proteinalpha/beta Hydrolases superfamily protein	GO:0016787	misc misc2
Potri.T118000	0.601193	POPTR_0012s15130	NB ARC domain containing disease resistance protein	GO:0043531,GO:0006915,GO:0005524	stress biotic
Potri.002G045200	0.601144	POPTR_0002s04610	NADH ubiquinone oxidoreductase 24 kDa subunit, putative	GO:0016491,GO:0051287,GO:0055114	mitochondrial electron transport / ATP synthesis NADH-DH localisation not clear
Potri.001G409600	0.601041	POPTR_0001s44070			not assigned unknown
Potri.009G152600	0.600834	POPTR_0009s15470	Integral membrane Yip1 family protein	GO:0016020	not assigned unknown
Potri.006G266800	0.600778	POPTR_0006s28260	DnaJ/Hsp40 cysteine rich domain superfamily protein		protein folding
Potri.007G018600	0.600455	POPTR_0007s13500	FAD linked oxidases family protein	GO:0008762,GO:0016491,GO:0050660,GO:0055114,GO:0003824	misc oxidases - copper, flavone etc
Potri.013G059100	0.600442	POPTR_0013s05570	NAD(P) binding Rossmann fold superfamily protein	GO:0016491,GO:0008152	misc short chain dehydrogenase/reductase (SDR)
Potri.001G420700	0.600376	POPTR_0001s44670	Ras related small GTP binding family protein	GO:0005525,GO:0007264,GO:0005622	signalling G-proteins
Potri.009G028200	0.599966	POPTR_0009s03330	actin depolymerizing factor 4	GO:0003779,GO:0005622	cell organisation
Potri.002G046800	0.599954	POPTR_0002s04760	Plant Tudor like RNA binding protein	GO:0003723	not assigned unknown
Potri.002G049700	0.599792	POPTR_0002s05060	Protein kinase superfamily protein	GO:0004672,GO:0005524,GO:0006468	protein postranslational modification
Potri.008G164900	0.599557	POPTR_0008s16480	3 hydroxyacyl CoA dehydratase 1	GO:0003824,GO:0008152	lipid metabolism lipid degradation beta-oxidation enoyl CoA hydratase
Potri.003G111600	0.599372	POPTR_0003s11090	OSBP(oxysterol binding protein) related protein 2A	GO:0005515,GO:0005543	cell vesicle transport
Potri.012G073900	0.599301	POPTR_0012s07560	Homeodomain like superfamily protein	GO:0003677	RNA regulation of transcription MYB-related transcription factor family
Potri.001G330300	0.599192	POPTR_0001s33790	DCD (Development and Cell Death) domain protein	GO:0016780	stress abiotic touch/wounding
Potri.005G025300	0.599003	POPTR_0005s02540	Subunits of heterodimeric actin filament capping protein Capz superfamily	GO:0003779,GO:0030036,GO:0008290	cell organisation
Potri.003G126100	0.598649	POPTR_0003s12620	glutathione peroxidase 6	GO:0004602,GO:0006979,GO:0055114,GO:0016209,GO:0016491	redox ascorbate and glutathione glutathione
Potri.006G198500	0.598234	POPTR_0006s21290	Sterile alpha motif (SAM) domain containing protein	GO:0005515	not assigned unknown
Potri.012G119200	0.598091	POPTR_0012s11970	SBP (S ribonuclease binding protein) family protein		protein degradation ubiquitin E3 RING
Potri.006G022900	0.597959		UDP glucosyl transferase 85A5	GO:0016758,GO:0008152	misc UDP glucosyl and glucoronyl transferases
Potri.001G050400	0.597791	POPTR_0001s14430	vesicle associated membrane protein 726	GO:0016192,GO:0016021	cell vesicle transport
Potri.003G155000	0.59766	POPTR_0003s15380	Mitochondrial ribosomal subunit S27		protein synthesis ribosomal protein prokaryotic mitochondrion 30S subunit S27
Potri.018G037200	0.597627	POPTR_0018s00800	Tetratricopeptide repeat (TPR) like superfamily protein		protein postranslational modification
Potri.016G102100	0.597419	POPTR_0016s10390	NAD(P) linked oxidoreductase superfamily protein	GO:0055114,GO:0016491	minor CHO metabolism others
Potri.008G037300	0.596944	POPTR_0008s03710	Zim17 type zinc finger protein	GO:0008270	RNA regulation of transcription unclassified
Potri.015G043500	0.596714	POPTR_0015s04030	transmembrane receptors;ATP bindingtransmembrane receptors;ATP binding	GO:0005515,GO:0043531,GO:0007165,GO:0005622,GO:0045087,GO:0031224,GO:0004888,GO:0006915,GO:0005524	stress biotic PR-proteins
Potri.018G139600	0.596708	POPTR_0018s13630	Oligosaccharyltransferase complex/magnesium transporter family protein		not assigned unknown
Potri.013G041400	0.596528	POPTR_0013s03870	indoleacetic acid induced protein 16	GO:0006355,GO:0005634	RNA regulation of transcription Aux/IAA family
Potri.010G043400	0.596445	POPTR_0010s05320			not assigned unknown
Potri.007G094400	0.596344	POPTR_0007s05310	unknown protein		not assigned unknown
Potri.005G231400	0.596103	POPTR_0005s25300	translocon at the inner envelope membrane of chloroplasts 20		protein targeting chloroplast
Potri.016G030100	0.59549	POPTR_0016s02990	syntaxin of plants 51	GO:0005515	cell vesicle transport
Potri.004G147500	0.595167	POPTR_0004s15460	cytochrome P450, family 82, subfamily C, polypeptide 4	GO:0005506,GO:0009055,GO:0016705,GO:0020037,GO:0055114	misc cytochrome P450
Potri.002G010600	0.594694	POPTR_0002s01170	acyl activating enzyme 1	GO:0003824,GO:0008152	lipid metabolism FA synthesis and FA elongation acyl coa ligase
Potri.010G117200	0.594636	POPTR_0010s12740	Sec independent periplasmic protein translocase		protein targeting chloroplast
Potri.003G158500	0.594233	POPTR_0003s15710, POPTR_0003s15720		GO:0000724	not assigned unknown
Potri.001G197300	0.594131	POPTR_0001s20400	Protein phosphatase 2A, regulatory subunit PR55	GO:0008601,GO:0007165,GO:0000159	protein postranslational modification
Potri.013G138000	0.593782		ATP synthase subunit alphaATP synthase subunit alpha	GO:0005524,GO:0016820,GO:0015991,GO:0033178,GO:0046933,GO:0046961,GO:0015992,GO:0046034,GO:0016469	PS lightreaction ATP synthase
Potri.014G127900	0.593689	POPTR_0014s12270			not assigned unknown
Potri.016G138900	0.593522		ubiquitin conjugating enzyme 8	GO:0016881,GO:0005515	protein degradation ubiquitin E2
Potri.001G236900	0.5934	POPTR_0001s24350	RNA binding (RRM/RBD/RNP motifs) family protein	GO:0003676	RNA RNA binding
Potri.001G211600	0.593321	POPTR_0001s21910	senescence associated gene 18	GO:0016811,GO:0006672,GO:0016021	not assigned unknown
Potri.004G066200	0.593318	POPTR_0004s06480	Protein phosphatase 2C family protein	GO:0003824	protein postranslational modification
Potri.008G123200	0.592886	POPTR_0008s12220	Chaperone DnaJ domain superfamily protein	GO:0031072	stress abiotic heat
Potri.009G044400	0.592738	POPTR_0009s04900	Quinone reductase family protein	GO:0010181,GO:0016491	lipid metabolism exotics(steroids, squalene etc)
Potri.001G084700	0.592724	POPTR_0001s11280	Protein kinase superfamily protein	GO:0004672,GO:0005524,GO:0006468	protein postranslational modification
Potri.004G217800	0.592687	POPTR_0004s22740	T complex protein 11		not assigned unknown
Potri.008G204900	0.592567	POPTR_0008s20940	NAD(P) binding Rossmann fold superfamily protein	GO:0016491,GO:0008152,GO:0003854,GO:0016616,GO:0006694,GO:0055114,GO:0003824,GO:0050662,GO:0044237	tetrapyrrole synthesis divinyl chlorophyllide-a 8-vinyl-reductase
Potri.017G091300	0.592138				N-metabolism misc
Potri.002G048800	0.591832	POPTR_0002s04950		GO:0015074	not assigned unknown
Potri.003G151100	0.591152	POPTR_0003s15090	phosphofructokinase 4	GO:0003872,GO:0006096,GO:0005945	glycolysis plastid branch phosphofructokinase (PFK)
Potri.006G260200	0.591128	POPTR_0006s27650	aspartate aminotransferase 5aspartate aminotransferase 5	GO:0016740,GO:0030170,GO:0009058,GO:0016769,GO:0008483,GO:0006520	amino acid metabolism synthesis central amino acid metabolism aspartate aspartate aminotransferase
Potri.002G256100	0.591106	POPTR_0002s25780			not assigned unknown
Potri.002G056400	0.591099	POPTR_0002s05730	Zeta toxin	GO:0005524,GO:0016301,GO:0001906	not assigned unknown
Potri.003G052500	0.590916	POPTR_0003s05110	photosystem I subunit H2	GO:0015979,GO:0009522,GO:0009538	PS lightreaction photosystem I PSI polypeptide subunits
Potri.001G076400	0.590906	POPTR_0001s12150			not assigned unknown
Potri.003G052100	0.59076	POPTR_0003s05060	golgin candidate 5	GO:0005737	cell vesicle transport
Potri.018G088300	0.590466	POPTR_0018s09560	hexokinase 1	GO:0005524,GO:0016773,GO:0005975	major CHO metabolism degradation sucrose hexokinase
Potri.012G060600	0.590249	POPTR_0012s05750	alpha/beta Hydrolases superfamily protein	GO:0006629	lipid metabolism lipid degradation lipases
Potri.008G059200	0.590202	POPTR_0008s05950	protein phosphatase 2CA	GO:0003824	protein postranslational modification
Potri.008G110400	0.590164	POPTR_0008s10980	F box/RNI like superfamily protein		protein degradation ubiquitin E3 SCF FBOX
Potri.009G062600	0.589926	POPTR_0009s06730	zinc finger (CCCH type/C3HC4 type RING finger) family protein	GO:0003676,GO:0008270	protein degradation ubiquitin E3 RING
Potri.009G124600	0.589822	POPTR_0009s12750	LYR family of Fe/S cluster biogenesis protein		not assigned unknown
Potri.016G141600	0.589819	POPTR_0016s14830	RING/U box superfamily protein		protein degradation ubiquitin E3 RING
Potri.002G110800	0.589776	POPTR_0002s11140	ZIM like 1	GO:0003700,GO:0008270,GO:0043565,GO:0006355,GO:0005515	RNA regulation of transcription C2C2(Zn) GATA transcription factor family
Potri.019G081100	0.589692	POPTR_0019s11040	transcription factor IIIA	GO:0008270,GO:0005622	RNA regulation of transcription C2H2 zinc finger family
Potri.001G336900	0.589642	POPTR_0001s36200	nucleotide binding protein 35	GO:0005524	protein assembly and cofactor ligation
Potri.T138700	0.589565		lycopene cyclase	GO:0016705,GO:0016117,GO:0016491,GO:0055114	secondary metabolism isoprenoids carotenoids lycopene beta cyclase
Potri.019G107700	0.589485		Ankyrin repeat family protein		cell organisation
Potri.012G041900	0.58918	POPTR_0012s03880	annexin 5	GO:0005509,GO:0005544	cell organisation
Potri.012G036200	0.588974	POPTR_0012s00920	Succinyl CoA ligase, alpha subunit	GO:0003824,GO:0008152,GO:0005488	TCA / org transformation TCA succinyl-CoA ligase
Potri.013G014700	0.588886	POPTR_0013s01620	Calcineurin like metallo phosphoesterase superfamily protein	GO:0016787	protein postranslational modification
Potri.006G068400	0.588592	POPTR_0006s06760	Protein kinase superfamily protein	GO:0004672,GO:0005524,GO:0006468,GO:0007165	protein postranslational modification
Potri.008G112300	0.5884	POPTR_0008s11150	DNA glycosylase superfamily protein	GO:0008725,GO:0006284	DNA repair
Potri.011G048000	0.58816	POPTR_0011s04780	alpha/beta Hydrolases superfamily protein		misc misc2
Potri.002G169400	0.588122	POPTR_0002s17070	regulatory component of ABA receptor 1	GO:0009738	stress abiotic unspecified
Potri.016G118000	0.588121	POPTR_0016s12540	acyl CoA oxidase 4	GO:0016627,GO:0055114,GO:0003995	lipid metabolism lipid degradation beta-oxidation acyl CoA DH
Potri.012G083800	0.586787	POPTR_0012s08570	histone deacetylase 6		RNA regulation of transcription HDA
Potri.002G061300	0.58674	POPTR_0002s06210	NAC domain containing protein 17	GO:0003677,GO:0006355	development unspecified
Potri.011G127800	0.586467	POPTR_0011s12570	MLP like protein 423	GO:0006952,GO:0009607	not assigned unknown
Potri.012G018600	0.586435	POPTR_0012s02560	Regulator of chromosome condensation (RCC1) family protein		cell division
Potri.012G043200	0.586315	POPTR_0012s04010	MAP kinase kinase 9	GO:0004672,GO:0005524,GO:0006468	protein postranslational modification
Potri.014G029900	0.586229	POPTR_0014s02980	plant glycogenin like starch initiation protein 3	GO:0016757	cell wall hemicellulose synthesis glucuronoxylan
Potri.006G020900	0.586191	POPTR_0006s02170	Pyridoxal phosphate (PLP) dependent transferases superfamily proteinPyridoxal phosphate (PLP) dependent transferases superfamily protein	GO:0008483,GO:0030170	tetrapyrrole synthesis GSA
Potri.001G331800	0.586174	POPTR_0001s33930	vacuolar ATP synthase subunit D (VATD) / V ATPase D subunit / vacuolar proton pump D subunit (VATPD)	GO:0042626,GO:0046961,GO:0015991,GO:0033178	transport p- and v-ATPases H+-transporting two-sector ATPase subunit D
Potri.010G059700	0.585991	POPTR_0010s06960	DC1 domain containing proteinDC1 domain containing protein	GO:0045454,GO:0016209,GO:0016491,GO:0055114,GO:0047134	not assigned unknown
Potri.002G170700	0.585957	POPTR_0002s17190	GLYCOSYL TRANSFERASE RELATED		not assigned unknown
Potri.002G096600	0.585923	POPTR_0002s09700, gw1 II 1559 1	Trm112p like protein	GO:0051726	not assigned unknown
Potri.008G162600	0.585536	POPTR_0008s16250	Polyketide cyclase/dehydrase and lipid transport superfamily protein		signalling lipids
Potri.006G154700	0.585037	POPTR_0006s15960	HCO3 transporter family	GO:0006820,GO:0016021,GO:0016020,GO:0005452	transport unspecified anions
Potri.001G317600	0.584925		PF00534 Glycosyl transferases group 1;PF00862 Sucrose synthase;PF05116 Sucrose 6F phosphate phosphohydrolase	GO:0009058-biosynthesis;GO:0005985-sucrose metabolism	major CHO metabolism synthesis sucrose SPS
Potri.019G104600	0.584625	POPTR_0019s13560	Core 2/I branching beta 1,6 N acetylglucosaminyltransferase family protein	GO:0008375,GO:0016020	misc UDP glucosyl and glucoronyl transferases
Potri.005G106400	0.584515	POPTR_0005s10850	Rhodanese/Cell cycle control phosphatase superfamily protein		development unspecified
Potri.011G079100	0.584199	POPTR_0011s02810	Ca2+ activated outward rectifying K+ channel 6		transport potassium
Potri.017G078000	0.584104	POPTR_0017s11410	SPFH/Band 7/PHB domain containing membrane associated protein familySPFH/Band 7/PHB domain containing membrane associated protein family	GO:0016020	not assigned unknown
Potri.007G060600	0.584014	POPTR_0007s09290	ACT like protein tyrosine kinase family protein	GO:0004672,GO:0005524,GO:0006468,GO:0016597,GO:0008152	protein postranslational modification
Potri.010G032700	0.583962		photosystem II reaction center protein C	GO:0016168,GO:0009767,GO:0019684,GO:0009521,GO:0016020	PS lightreaction photosystem II PSII polypeptide subunits
Potri.003G099300	0.583887	POPTR_0003s09810	SCAMP family protein	GO:0015031,GO:0016021	transport misc
Potri.004G190600	0.583886	POPTR_0004s20190	Tetratricopeptide repeat (TPR) like superfamily protein	GO:0005515	protein folding
Potri.005G007400	0.583432	POPTR_0005s00920	ADP ribosylation factor A1B	GO:0005525,GO:0007264,GO:0004871,GO:0019001,GO:0007186,GO:0005634,GO:0005737,GO:0005622	protein targeting secretory pathway unspecified
Potri.005G156400	0.583388	POPTR_0005s17880			not assigned unknown
Potri.T055100	0.583362		vacuolar ATP synthase subunit E1	GO:0046961,GO:0015991,GO:0033178	transport p- and v-ATPases H+-transporting two-sector ATPase
Potri.007G105600	0.583241	POPTR_0007s04191			not assigned unknown
Potri.002G081800	0.583209	POPTR_0002s08230	aldehyde dehydrogenase 3H1	GO:0016491,GO:0008152,GO:0055114,GO:0006081,GO:0004030	fermentation aldehyde dehydrogenase
Potri.010G126700	0.583134	POPTR_0010s13660	agenet domain containing protein / bromo adjacent homology (BAH) domain containing protein	GO:0003677,GO:0003723	RNA regulation of transcription putative transcription regulator
Potri.001G169700	0.583116	POPTR_0001s16980	Ubiquitin like superfamily protein	GO:0000045,GO:0005737	protein degradation autophagy
Potri.014G016400	0.583058	POPTR_0014s01670	ARM repeat superfamily protein	GO:0005515	protein degradation ubiquitin E3 RING
Potri.010G190000	0.582925	POPTR_0010s19730	Yippee family putative zinc binding protein		not assigned unknown
Potri.003G151000	0.582923	POPTR_0003s15060	Integrase type DNA binding superfamily protein	GO:0003700,GO:0006355	hormone metabolism ethylene signal transduction
Potri.005G208400	0.582777	POPTR_0005s22990	receptor like protein kinase related family protein		not assigned unknown
Potri.008G162800	0.582773	POPTR_0008s16270	TPX2 (targeting protein for Xklp2) protein family		development unspecified
Potri.002G168300	0.582767	POPTR_0002s16970, eugene3 00021566			not assigned unknown
Potri.006G155700	0.582667	POPTR_0006s16050	ATP dependent caseinolytic (Clp) protease/crotonase family protein	GO:0003824,GO:0008152	amino acid metabolism degradation aromatic aa tryptophan
Potri.001G090700	0.582267	POPTR_0001s10700	UDP D glucose/UDP D galactose 4 epimerase 5	GO:0016491,GO:0008152,GO:0003854,GO:0016616,GO:0006694,GO:0055114,GO:0003824,GO:0050662,GO:0044237,GO:0009058,GO:0008831,GO:0045226,GO:0006012,GO:0003978	cell wall precursor synthesis UGE
Potri.019G063900	0.582041	POPTR_0019s09230	alpha/beta Hydrolases superfamily protein		DNA repair
Potri.001G018600	0.581846	POPTR_0001s05600	A20/AN1 like zinc finger family protein	GO:0008270,GO:0003677	RNA regulation of transcription unclassified
Potri.006G007100	0.581639	POPTR_0006s00890	UDP Glycosyltransferase superfamily protein	GO:0016758,GO:0008152	misc UDP glucosyl and glucoronyl transferases
Potri.016G115200	0.58155	POPTR_0016s12260	light harvesting complex photosystem II	GO:0016020,GO:0009765	PS lightreaction photosystem II LHC-II
Potri.T015900	0.581498	POPTR_0019s00510	RPS5 like 1	GO:0043531,GO:0006915,GO:0005524	stress biotic
Potri.001G110100	0.581071	POPTR_0001s08780	MBOAT (membrane bound O acyl transferase) family protein	GO:0045017	not assigned unknown
Potri.009G111200	0.581058	POPTR_0009s11430	RING/U box superfamily protein	GO:0008270	protein degradation ubiquitin E3 RING
Potri.008G226500	0.580992	POPTR_0008s22310	translationally controlled tumor protein		not assigned unknown
Potri.001G258000	0.580869	POPTR_0001s26520	RNA binding (RRM/RBD/RNP motifs) family protein	GO:0003676	RNA RNA binding
Potri.012G140200	0.580801	POPTR_0012s13290	Transducin/WD40 repeat like superfamily protein	GO:0005515	signalling light
Potri.002G221400	0.580799	POPTR_0002s22220	photosystem II light harvesting complex gene 2 2photosystem II light harvesting complex gene 2 2	GO:0016020,GO:0009765	PS lightreaction photosystem II LHC-II
Potri.006G132800	0.580761	POPTR_0308s00200	Zinc finger C x8 C x5 C x3 H type family protein		RNA regulation of transcription unclassified
Potri.005G188600	0.58057		glycolipid transfer protein 2	GO:0017089,GO:0051861,GO:0046836,GO:0005737	lipid metabolism lipid transfer proteins etc
Potri.018G142500	0.580525	POPTR_0018s13940			not assigned unknown
Potri.001G375700	0.58049	POPTR_0001s38470	IQ domain 10	GO:0005515	signalling calcium
Potri.002G143200	0.580282	POPTR_0002s14420	F box domain	GO:0005515-protein binding	protein degradation ubiquitin E3 SCF FBOX
Potri.010G042900	0.580098	POPTR_0010s05280	Kelch repeat containing F box family protein		protein degradation ubiquitin E3 SCF FBOX
Potri.008G179900	0.58009	POPTR_0008s18010	Protein phosphatase 2A regulatory B subunit family protein	GO:0008601,GO:0007165,GO:0000159	protein postranslational modification
Potri.001G151700	0.580077	POPTR_0001s15170	GATA transcription factor 26	GO:0003700,GO:0008270,GO:0043565,GO:0006355	RNA regulation of transcription C2C2(Zn) GATA transcription factor family
Potri.005G191400	0.580005	POPTR_0005s21360	Inositol monophosphatase family protein	GO:0042578,GO:0005975	PS calvin cycle FBPase
Potri.015G138100	0.580004	POPTR_0015s13670	Small nuclear ribonucleoprotein family protein		RNA processing
Potri.015G069400	0.579815	POPTR_0015s08080	RING/U box superfamily protein		protein degradation ubiquitin E3 RING
Potri.005G119500	0.579701	POPTR_0005s12140	MAP kinase 7	GO:0004672,GO:0005524,GO:0006468,GO:0016773,GO:0009103,GO:0016020	protein postranslational modification
Potri.002G224100	0.579528	POPTR_0002s21750	ethylene forming enzyme	GO:0016491,GO:0016706,GO:0055114	hormone metabolism ethylene synthesis-degradation
Potri.009G016400	0.579447		YCF9	GO:0015979,GO:0042549,GO:0009523,GO:0009539	not assigned unknown
Potri.013G082500	0.57944	POPTR_0013s07880	Target of Myb protein 1	GO:0006886,GO:0005622	cell vesicle transport
Potri.001G361600	0.579433	POPTR_0001s37260	WRKY family transcription factor family protein	GO:0003700,GO:0043565,GO:0006355	RNA regulation of transcription WRKY domain transcription factor family
Potri.016G039100	0.57931		Plant protein of unknown function (DUF247)		not assigned unknown
Potri.001G127100	0.579113	POPTR_0001s00920	RING/U box superfamily protein	GO:0005515	protein degradation ubiquitin E3 RING
Potri.009G012000	0.579081	POPTR_0009s01720	Preprotein translocase Sec, Sec61 beta subunit protein		protein targeting secretory pathway unspecified
Potri.019G010400	0.579066	POPTR_0019s02630	actin 7		cell organisation
Potri.010G066800	0.579054				not assigned unknown
Potri.004G217600	0.578975	POPTR_0004s22720	Acyl CoA N acyltransferase with RING/FYVE/PHD type zinc finger domain	GO:0005515	RNA regulation of transcription PHD finger transcription factor
Potri.004G165300	0.578796	POPTR_0004s17250	Auxin responsive protein		hormone metabolism auxin induced-regulated-responsive-activated
Potri.013G062200	0.578667	POPTR_0013s05880	response to water/stress	GO:0006950,GO:0009415	not assigned unknown
Potri.001G250800	0.577955	POPTR_0001s25790	RING/U box superfamily protein	GO:0005515	protein degradation ubiquitin E3 RING
Potri.005G054900	0.577664	POPTR_0005s05660	ammonium transporter 2	GO:0072488,GO:0016020,GO:0008519	not assigned unknown
Potri.014G054300	0.57729	POPTR_0014s05330	unknown protein		not assigned unknown
Potri.002G054700	0.577099	POPTR_0002s05560	OEP7 (OUTER ENVELOPE MEMBRANE PROTEIN 7)	GO:0031359	not assigned unknown
Potri.007G094100	0.577073	POPTR_0007s05340	PF00096 Zinc finger, C2H2 type	GO:0008270-zinc ion binding;GO:0005622-intracellular	RNA regulation of transcription C2H2 zinc finger family
Potri.010G143000	0.576964	POPTR_0010s15290	Haloacid dehalogenase like hydrolase (HAD) superfamily protein	GO:0003824,GO:0008152	not assigned unknown
Potri.006G182500	0.576917	POPTR_0006s19630	Low temperature and salt responsive protein family	GO:0016021	stress abiotic drought/salt
Potri.008G185800	0.576577	POPTR_0008s18980	RING/U box superfamily protein		protein degradation ubiquitin E3 RING
Potri.018G023700	0.576497	POPTR_0018s02100	ABC 2 type transporter family protein		not assigned unknown
Potri.003G037900	0.57618				not assigned unknown
Potri.011G064400	0.576172	POPTR_0011s07580	alpha/beta Hydrolases superfamily protein	GO:0004806,GO:0006629	lipid metabolism lipid degradation lipases triacylglycerol lipase
Potri.018G118500	0.576084		Ankyrin repeat family protein with DHHC zinc finger domain	GO:0005515	RNA regulation of transcription unclassified
Potri.012G124300	0.57595	POPTR_0012s14900	Leucine rich repeat receptor like protein kinase family protein	GO:0004672,GO:0005524,GO:0006468,GO:0005515	signalling receptor kinases leucine rich repeat XI
Potri.003G162600	0.575929	POPTR_0003s16100	UBIQUITIN THIOLESTERASE PROTEIN OTUB	GO:0008242	not assigned unknown
Potri.001G347600	0.575868	POPTR_0001s35100	DNAJ heat shock N terminal domain containing protein	GO:0031072	stress abiotic heat
Potri.015G087900	0.575856	POPTR_0015s09940	Exostosin family protein	GO:0016020	misc UDP glucosyl and glucoronyl transferases
Potri.017G133200	0.575648	POPTR_0017s02620	methionine aminopeptidase 2B	GO:0009987,GO:0008235,GO:0006508,GO:0004177	protein degradation metalloprotease
Potri.015G091400	0.575578	POPTR_0015s10330	glyceraldehyde 3 phosphate dehydrogenase C2glyceraldehyde 3 phosphate dehydrogenase C2	GO:0016620,GO:0055114	glycolysis cytosolic branch glyceraldehyde 3-phosphate dehydrogenase (GAP-DH)
Potri.005G114500	0.575451	POPTR_0005s11660			not assigned unknown
Potri.006G181900	0.575052	POPTR_0006s19580	Cellulose synthase family protein	GO:0016760,GO:0030244,GO:0016020	cell wall cellulose synthesis cellulose synthase
Potri.005G122300	0.57499	POPTR_0005s12400	AAA type ATPase family protein	GO:0005524	protein degradation AAA type
Potri.016G030900	0.574953	POPTR_0016s03070	Cystatin/monellin family protein	GO:0004869	protein degradation cysteine protease
Potri.001G084200	0.574949	POPTR_0001s11330	Protein of unknown function, DUF538	GO:0005634	not assigned unknown
Potri.009G043600	0.574906	POPTR_0009s04820	Thylakoid soluble phosphoprotein TSP9		not assigned unknown
Potri.016G119500	0.574867	POPTR_0016s12700	Mitochondrial substrate carrier family protein		transport metabolite transporters at the mitochondrial membrane
Potri.009G009100	0.574867	POPTR_0009s01450			not assigned unknown
Potri.004G035500	0.574744	POPTR_0004s03550	Vacuolar protein sorting associated protein VPS28 family protein		protein targeting secretory pathway vacuole
Potri.010G148600	0.574272		Rab5 interacting family protein		not assigned unknown
Potri.018G094100	0.573751	POPTR_0018s10200			not assigned unknown
Potri.015G076300	0.573695				not assigned unknown
Potri.006G065700	0.573573	POPTR_0006s06460	Raffinose synthase family protein		minor CHO metabolism raffinose family raffinose synthases putative
Potri.016G003900	0.573392	POPTR_0016s00550	C2 calcium/lipid binding and GRAM domain containing protein	GO:0005515	protein degradation ubiquitin E3 RING
Potri.004G086300	0.573189	POPTR_0004s08480	myb domain protein 43	GO:0003677	RNA regulation of transcription MYB domain transcription factor family
Potri.008G133200	0.573163	POPTR_0008s13250	O Glycosyl hydrolases family 17 protein	GO:0004553,GO:0005975	misc beta 1,3 glucan hydrolases glucan endo-1,3-beta-glucosidase
Potri.001G322500	0.57295	POPTR_0001s32970	vacuolar ATP synthase subunit C (VATC) / V ATPase C subunit / vacuolar proton pump C subunit (DET3)vacuolar ATP synthase subunit C (VATC) / V ATPase C subunit / vacuolar proton pump C subunit (DET3)	GO:0016820,GO:0015991,GO:0033180	transport p- and v-ATPases
Potri.011G140800	0.572702	POPTR_0011s14410	glutathione S transferase TAU 19	GO:0005515	misc glutathione S transferases
Potri.013G144000	0.572649	POPTR_0013s14020	Protein of unknown function (DUF789)		not assigned unknown
Potri.003G202500	0.572626	POPTR_0003s20130	unknown protein		not assigned unknown
Potri.019G104700	0.57236	POPTR_0019s13570	transferases;folic acid binding	GO:0005542,GO:0016740,GO:0008152	not assigned unknown
Potri.017G088900	0.572098	POPTR_0017s12480	Plant protein of unknown function (DUF863)		not assigned unknown
Potri.006G150300	0.571997	POPTR_0006s15480	myb like transcription factor family protein	GO:0003677	RNA regulation of transcription MYB-related transcription factor family
Potri.012G119600	0.571937	POPTR_0012s12000	vesicle associated membrane protein 726	GO:0016192,GO:0016021	cell vesicle transport
Potri.014G040400	0.571662	POPTR_0014s03990	RING/U box superfamily protein		protein degradation ubiquitin E3 RING
Potri.014G155000	0.571339	POPTR_0014s15310	mitogen activated protein kinase kinase kinase 18	GO:0004672,GO:0005524,GO:0006468	protein postranslational modification
Potri.005G256500	0.571256	POPTR_0005s27790	AT hook motif DNA binding family protein		RNA regulation of transcription putative transcription regulator
Potri.013G071800	0.571065	POPTR_0013s06900			not assigned unknown
Potri.016G121200	0.570949	POPTR_0016s12880	BCL 2 associated athanogene 4	GO:0005515,GO:0051087,GO:0006915	stress abiotic unspecified
Potri.004G106700	0.570938	POPTR_0004s10650	plant adhesion molecule 1	GO:0005097,GO:0032313,GO:0005622	signalling G-proteins
Potri.007G132300	0.570798	POPTR_0007s01630	Plant protein of unknown function (DUF247)		hormone metabolism ethylene signal transduction
Potri.002G038800	0.570643	POPTR_0002s03990	actin depolymerizing factor 6	GO:0003779,GO:0005622	cell organisation
Potri.015G043200	0.570478	POPTR_0015s04100	poly(A) polymerase 1	GO:0016779,GO:0003723,GO:0004652,GO:0043631,GO:0005634,GO:0006351	RNA processing
Potri.016G142100	0.570272	POPTR_0016s14880			not assigned unknown
Potri.011G057400	0.570228	POPTR_0011s05630	unknown protein		not assigned unknown
Potri.011G094200	0.570093		RPM1 interacting protein 4 (RIN4) family protein		signalling in sugar and nutrient physiology
Potri.008G106300	0.570029	POPTR_0008s10580	ubiquitin conjugating enzyme 32	GO:0016881	protein degradation ubiquitin E2
Potri.006G101900	0.569491				not assigned unknown
Potri.008G104200	0.56944				not assigned unknown
Potri.011G046600	0.569353	POPTR_0011s04640	serine carboxypeptidase like 31	GO:0004185,GO:0006508	protein degradation serine protease
Potri.019G003900	0.569298	POPTR_0019s01790	Transcription elongation factor (TFIIS) family protein	GO:0003677,GO:0006351,GO:0005634,GO:0030528	RNA regulation of transcription putative transcription regulator
Potri.001G404400	0.569228	POPTR_0001s41490	NAC domain containing protein 2	GO:0003677,GO:0006355	development unspecified
Potri.001G403200	0.568824	POPTR_0001s41360	G protein coupled receptor	GO:0010231	not assigned unknown
Potri.010G044700	0.568663	POPTR_0010s05470	Clathrin adaptor complexes medium subunit family protein	GO:0005515,GO:0006886,GO:0016192,GO:0030131	protein targeting secretory pathway unspecified
Potri.006G076100	0.568454	POPTR_0006s07570	Tetratricopeptide repeat (TPR) like superfamily protein		transport misc
Potri.001G142600	0.568415	POPTR_0001s02500	Mitochondrial substrate carrier family protein	GO:0044765	transport metabolite transporters at the mitochondrial membrane
Potri.002G189900	0.568389	POPTR_0002s19060	aldehyde dehydrogenase 2B7aldehyde dehydrogenase 2B7	GO:0016491,GO:0008152,GO:0055114	fermentation aldehyde dehydrogenase
Potri.018G066400	0.568369	POPTR_0018s07020	cytidine deaminase 1	GO:0008270,GO:0016787,GO:0004126	nucleotide metabolism degradation
Potri.005G088700	0.568268	POPTR_0005s09090	GRAM domain containing protein / ABA responsive protein related		hormone metabolism abscisic acid induced-regulated-responsive-activated
Potri.011G041500	0.567944	POPTR_0011s04110	Protein kinase superfamily protein		transport ABC transporters and multidrug resistance systems
Potri.001G204000	0.56793	POPTR_0001s21090	Protein kinase superfamily protein	GO:0004672,GO:0005524,GO:0006468	protein postranslational modification kinase receptor like cytoplasmatic kinase VII
Potri.005G087100	0.567834	POPTR_0005s08930	26S proteasome regulatory subunit, putative (RPN5)	GO:0005515	protein degradation ubiquitin proteasom
Potri.001G342700	0.567828	POPTR_0001s35610	SGF29 tudor like domain	GO:0043966	not assigned unknown
Potri.016G047500	0.567654	POPTR_0016s04790			not assigned unknown
Potri.011G080700	0.567604	POPTR_0011s02640	PF00076 RNA recognition motif (a k a RRM, RBD, or RNP domain);PF05383 La domain	GO:0003676-nucleic acid binding	RNA RNA binding
Potri.005G115100	0.56752	POPTR_0005s11720	zinc finger (Ran binding) family protein	GO:0008270,GO:0005622	RNA RNA binding
Potri.005G252200	0.566935	POPTR_0005s27360	DNA binding bromodomain containing protein	GO:0005515	RNA regulation of transcription Bromodomain proteins
Potri.009G080000	0.566747	POPTR_0009s08350	global transcription factor group E7	GO:0005515	RNA regulation of transcription Global transcription factor group
Potri.009G020500	0.56669	POPTR_0009s02560	histone deacetylase 8		RNA regulation of transcription HDA
Potri.015G051000	0.566591	POPTR_0015s03060	Transcription factor TFIIE, alpha subunit		RNA transcription
Potri.018G069900	0.566439	POPTR_0018s06680	SNF7 family protein	GO:0015031	RNA regulation of transcription SNF7
Potri.004G233400	0.566307	POPTR_0004s24160	small G protein family protein / RhoGAP family protein	GO:0007165,GO:0005622	signalling G-proteins
Potri.T078100	0.566052		peroxin 13	GO:0006635	protein targeting peroxisomes
Potri.005G043400	0.566047	POPTR_0005s04490	dehydroquinate dehydratase, putative / shikimate dehydrogenase, putativedehydroquinate dehydratase, putative / shikimate dehydrogenase, putative	GO:0003855,GO:0004764,GO:0055114,GO:0005737	amino acid metabolism synthesis aromatic aa chorismate dehydroquinate/shikimate dehydrogenase
Potri.015G102000	0.566024	POPTR_0015s11410	translocase inner membrane subunit 8	GO:0006626,GO:0045039,GO:0042719	protein targeting mitochondria
Potri.T058900	0.565865	POPTR_0016s11470	RNA binding (RRM/RBD/RNP motifs) family protein	GO:0003676	RNA RNA binding
Potri.008G124900	0.565685	POPTR_0008s12380	lipid phosphate phosphatase 3	GO:0003824,GO:0016020	misc acid and other phosphatases
Potri.016G094200	0.565671	POPTR_0016s11450	photosynthetic electron transfer A	GO:0005506,GO:0009055,GO:0020037,GO:0015979,GO:0031361	PS lightreaction cytochrome b6/f apocytochrome f (CYF)
Potri.007G020300	0.565669	POPTR_0007s13350	SEC14 like 12		protein targeting secretory pathway unspecified
Potri.005G115800	0.565639	POPTR_0005s11790	AGD2 like defense response protein 1	GO:0016740,GO:0030170,GO:0009058,GO:0016769	amino acid metabolism synthesis aromatic aa phenylalanine and tyrosine
Potri.001G182900	0.565636	POPTR_0001s18330	RAB GTPase homolog G3CRAB GTPase homolog G3C	GO:0003924,GO:0005525,GO:0007264,GO:0005634,GO:0005737,GO:0005622	signalling G-proteins
Potri.005G053100	0.56551	POPTR_0005s05460	GDSL like Lipase/Acylhydrolase superfamily protein	GO:0016788,GO:0006629	misc GDSL-motif lipase
Potri.013G110600	0.565429		unknown protein		not assigned unknown
Potri.017G143600	0.565427		NB ARC domain containing disease resistance protein	GO:0043531,GO:0006915,GO:0005524	stress biotic
Potri.007G090900	0.565389	POPTR_0007s05670	Haloacid dehalogenase like hydrolase (HAD) superfamily protein	GO:0003824,GO:0005992	minor CHO metabolism trehalose TPP
Potri.001G314800	0.565256	POPTR_0001s32200	Homeodomain like superfamily protein	GO:0003677	RNA regulation of transcription G2-like transcription factor family, GARP
Potri.011G164100	0.565223	POPTR_0011s16700	acyl activating enzyme 14	GO:0003824,GO:0008152	Co-factor and vitamine metabolism folate & vitamine K vitamine K o-Succinyl-BenzoylCoa Synthetase
Potri.005G105700	0.565105	POPTR_0005s10780	RNA binding (RRM/RBD/RNP motifs) family protein	GO:0003676	RNA RNA binding
Potri.017G007400	0.565054	POPTR_0017s04020	RNA binding protein		RNA RNA binding
Potri.015G072100	0.564981	POPTR_0015s08350	unknown protein		not assigned unknown
Potri.004G235000	0.564936	POPTR_0004s24320	Protein of unknown function (DUF1218)		not assigned unknown
Potri.010G023800	0.564639	POPTR_0010s02450	cullin 1	GO:0031625,GO:0006511,GO:0031461	protein degradation ubiquitin E3 SCF cullin
Potri.003G171100	0.564633	POPTR_0003s16960	Ribosome associated membrane protein RAMP4	GO:0005783	transport sugars
Potri.005G248900	0.564569	POPTR_0005s27030	Putative lysine decarboxylase family protein		mino acid metabolism degradation aspartate family lysine lysine decarboxylase
Potri.009G028100	0.564314	POPTR_0009s03320	actin depolymerizing factor 4	GO:0003779,GO:0005622	cell organisation
Potri.004G079900	0.564272	POPTR_0004s07800	unknown protein		not assigned unknown
Potri.017G114700	0.564182				not assigned unknown
Potri.011G039800	0.564	POPTR_0011s03970	Adenine nucleotide alpha hydrolases like superfamily protein	GO:0006950	stress abiotic unspecified
Potri.010G157600	0.56393	POPTR_0010s16510	SPIRAL1 like1		not assigned unknown
Potri.016G018500	0.563924	POPTR_0016s02000	Pyridoxal phosphate (PLP) dependent transferases superfamily proteinPyridoxal phosphate (PLP) dependent transferases superfamily protein	GO:0008483,GO:0030170	tetrapyrrole synthesis GSA
Potri.015G081600	0.563905				not assigned unknown
Potri.008G151600	0.56384	POPTR_0008s15100	photosystem I subunit D 2	GO:0015979,GO:0009522,GO:0009538	PS lightreaction photosystem I PSI polypeptide subunits
Potri.006G015100	0.563699	POPTR_0006s01620	ARM repeat superfamily protein	GO:0005515	protein degradation ubiquitin E3 RING
Potri.006G087700	0.563647	POPTR_0006s08800			not assigned unknown
Potri.006G229900	0.563453	POPTR_0006s24600, fgenesh4_pg C_LG_VI001572	RTE1 (REVERSION TO ETHYLENE SENSITIVITY1)		not assigned unknown
Potri.009G060100	0.563138				not assigned unknown
Potri.001G113800	0.563083	POPTR_0001s08330	copper chaperone for SOD1	GO:0046872,GO:0006801,GO:0055114,GO:0030001	redox dismutases and catalases
Potri.001G251300	0.563034		HSP20 like chaperones superfamily protein		not assigned unknown
Potri.001G170400	0.562922	POPTR_0001s17040	SNF7 family protein	GO:0015031	RNA regulation of transcription SNF7
Potri.010G014200	0.562346	POPTR_0010s01790	ARM repeat superfamily protein		not assigned unknown
Potri.006G165800	0.562177	POPTR_0006s17950			not assigned unknown
Potri.019G050600	0.561995	POPTR_0019s07730	RS containing zinc finger protein 21	GO:0003676,GO:0008270	RNA processing splicing
Potri.006G056500	0.561979	POPTR_0006s05520	A20/AN1 like zinc finger family protein	GO:0008270,GO:0003677	RNA regulation of transcription unclassified
Potri.013G009100	0.561973	POPTR_0013s01050	unknown protein		not assigned unknown
Potri.001G050900	0.561948	POPTR_0001s14390	response regulator 22	GO:0000156,GO:0000160,GO:0006355	not assigned unknown
Potri.004G099800	0.561644	POPTR_0004s09890	unknown protein		not assigned unknown
Potri.001G055400	0.561625			GO:0005747	not assigned unknown
Potri.019G127300	0.561582	POPTR_0019s14790	LOB domain containing protein 15		RNA regulation of transcription AS2,Lateral Organ Boundaries Gene Family
Potri.010G223100	0.561003	POPTR_0010s22990	ubiquitin like protein 5	GO:0005515	protein degradation ubiquitin ubiquitin
Potri.006G033200	0.560995	POPTR_0006s03170	PF00031 Cystatin domain	GO:0004869-cysteine protease inhibitor activity	protein degradation cysteine protease
Potri.004G050900	0.560835	POPTR_0004s05030	vascular plant one zinc finger protein		not assigned unknown
Potri.009G137800	0.560739	POPTR_0009s14000	ATPase, V1 complex, subunit B protein	GO:0005524,GO:0016820,GO:0015991,GO:0033178,GO:0046933,GO:0046961,GO:0015992,GO:0046034,GO:0016469	mitochondrial electron transport / ATP synthesis F1-ATPase
Potri.014G012000	0.560504	POPTR_0014s01230	NB ARC domain containing disease resistance protein	GO:0043531,GO:0006915,GO:0005524	stress biotic
Potri.008G117100	0.560445	POPTR_0008s11600	AP2/B3 transcription factor family protein	GO:0003700,GO:0006355,GO:0003677	RNA regulation of transcription AP2/EREBP, APETALA2/Ethylene-responsive element binding protein family
Potri.002G206800	0.560443		structural constituent of ribosome;protein binding	GO:0019843	protein synthesis ribosomal protein prokaryotic mitochondrion 30S subunit S3
Potri.017G052000	0.560382	POPTR_0017s07880	UDP glucosyl transferase 85A2	GO:0016758,GO:0008152	misc UDP glucosyl and glucoronyl transferases
Potri.003G110900	0.560345		Ubiquitin like superfamily protein	GO:0005737	protein degradation autophagy
Potri.006G104000	0.5602	POPTR_0006s10490	Protein of unknown function, DUF538		not assigned unknown
Potri.003G020400	0.56012	POPTR_0003s01450	light harvesting complex photosystem II subunit 6	GO:0016020,GO:0009765	PS lightreaction photosystem II LHC-II
Potri.003G065100	0.560107		Tetratricopeptide repeat (TPR) like superfamily protein	GO:0005515	protein assembly and cofactor ligation
Potri.013G016800	0.560025	POPTR_0013s01750	regulatory particle triple A ATPase 5A	GO:0005524,GO:0009378,GO:0006281,GO:0006310,GO:0016887	protein degradation ubiquitin proteasom
Potri.001G387400	0.55968	POPTR_0001s39570	Ubiquitin domain containing protein		not assigned unknown
Potri.016G103800	0.559662	POPTR_0016s10200	proteasome inhibitor related		protein degradation ubiquitin proteasom
Potri.005G134500	0.559437	POPTR_0005s14110	SWIB complex BAF60b domain containing protein	GO:0005515	RNA regulation of transcription Chromatin Remodeling Factors
Potri.011G015000	0.559333		disease resistance protein (TIR NBS LRR class), putative	GO:0005515	not assigned unknown
Potri.005G086400	0.559326	POPTR_0005s08860	WRKY DNA binding protein 13	GO:0003700,GO:0043565,GO:0006355	RNA regulation of transcription WRKY domain transcription factor family
Potri.011G169900	0.559275	POPTR_0011s17270	COP9 signalosome subunit 6A	GO:0005515	development unspecified
Potri.017G088500	0.55919	POPTR_0017s12450	early nodulin like protein 20	GO:0005507,GO:0009055	misc plastocyanin-like
Potri.010G254900	0.559108	POPTR_0010s26150	Pyruvate kinase family protein	GO:0000287,GO:0004743,GO:0030955,GO:0006096	glycolysis plastid branch pyruvate kinase (PK)
Potri.014G067500	0.559015	POPTR_0014s06300, eugene3 00140130	UNE11 (unfertilized embryo sac 11); enzyme inhibitor/ pectinesterase/ pectinesterase inhibitor	GO:0004857-enzyme inhibitor activity;GO:0030599-pectinesterase activity	misc invertase/pectin methylesterase inhibitor family protein
Potri.006G184600	0.558803	POPTR_0006s19820	26S proteasome regulatory subunit, putative		protein degradation ubiquitin proteasom
Potri.006G157700	0.558731	POPTR_0110s00200	nudix hydrolase homolog 20	GO:0016787	nucleotide metabolism salvage NUDIX hydrolases
Potri.001G189700	0.55862	POPTR_0001s19050	NADP malic enzyme 4NADP malic enzyme 4	GO:0016616,GO:0055114,GO:0051287	TCA / org transformation other organic acid transformatons malic
Potri.011G031300	0.55836	POPTR_0011s03390	photosystem II subunit Q 2	GO:0005509,GO:0015979,GO:0009523,GO:0009654,GO:0019898	PS lightreaction photosystem II PSII polypeptide subunits
Potri.005G241200	0.558303	POPTR_0005s26270			not assigned unknown
Potri.017G070200	0.558212	POPTR_0017s10630	glucose 6 phosphate dehydrogenase 6glucose 6 phosphate dehydrogenase 6	GO:0004345,GO:0050661,GO:0006006,GO:0055114	OPP oxidative PP G6PD
Potri.006G275400	0.558037	POPTR_0006s29030	Protein of unknown function (DUF1644)		protein degradation ubiquitin E3 RING
Potri.014G114200	0.557977	POPTR_0014s10950	Protein kinase superfamily protein	GO:0004672,GO:0005524,GO:0006468	protein postranslational modification kinase receptor like cytoplasmatic kinase VII
Potri.006G109500	0.557877	POPTR_0006s11000	unknown protein		not assigned unknown
Potri.010G148700	0.557744	POPTR_0010s15860	Pentatricopeptide repeat (PPR) superfamily protein		hormone metabolism salicylic acid synthesis-degradation
Potri.005G037300	0.557649	POPTR_0005s03960	Major facilitator superfamily protein	GO:0022857,GO:0055085,GO:0016021	transport sugars
Potri.014G161300	0.557594	POPTR_0014s15960	formate dehydrogenase	GO:0016616,GO:0051287,GO:0008152,GO:0055114,GO:0048037,GO:0004616,GO:0006098	C1-metabolism
Potri.013G014900	0.557487	POPTR_0013s01640	Dormancy/auxin associated family protein		development unspecified
Potri.005G025700	0.557473	POPTR_0005s02580	Rubber elongation factor protein (REF)		secondary metabolism isoprenoids
Potri.017G060800	0.557396	POPTR_0017s08780	phosphate transporter 3;1phosphate transporter 3;1		transport metabolite transporters at the mitochondrial membrane
Potri.010G011000	0.557292	POPTR_0010s01450	Fumarylacetoacetate (FAA) hydrolase family	GO:0003824,GO:0008152	amino acid metabolism degradation aromatic aa tyrosine
Potri.009G080700	0.557278	POPTR_0009s08420	methionine sulfoxide reductase B 2	GO:0008113,GO:0055114	protein postranslational modification
Potri.008G030200	0.557093	POPTR_0008s03020	peptidoglycan binding LysM domain containing protein	GO:0016998	cell wall degradation
Potri.001G410100	0.556805	POPTR_0001s44020	Uncharacterised conserved protein (UCP012943)		not assigned unknown
Potri.003G015800	0.556699		DNA helicase (RECQl4A)	GO:0003676,GO:0005524,GO:0008026,GO:0004386,GO:0005622,GO:0043140,GO:0006260,GO:0006281,GO:0006310	DNA unspecified
Potri.018G125300	0.556604	POPTR_0018s12580	ENTH/ANTH/VHS superfamily protein	GO:0005543	not assigned unknown
Potri.008G018400	0.556423	POPTR_0008s01930	bZIP protein		RNA regulation of transcription bZIP transcription factor family
Potri.010G041000	0.556205	POPTR_0010s05070	Nucleic acid binding, OB fold like protein		RNA regulation of transcription unclassified
Potri.010G147500	0.556204	POPTR_0010s15730			not assigned unknown
Potri.006G165400	0.556098	POPTR_0006s17900	Galactose mutarotase like superfamily protein	GO:0016853,GO:0005975	minor CHO metabolism others
Potri.001G090500	0.556031	POPTR_0001s10720	alpha/beta Hydrolases superfamily protein	GO:0004806,GO:0006629	lipid metabolism lipid degradation lipases triacylglycerol lipase
Potri.004G099400	0.555977	POPTR_0004s09850	BR enhanced expression 3	GO:0006355-regulation of transcription, DNA-dependent;GO:0030528-transcription regulator activity	RNA regulation of transcription bHLH,Basic Helix-Loop-Helix family
Potri.T020500	0.555892	POPTR_0018s07700	photosystem II reaction center protein C	GO:0016168,GO:0009767,GO:0019684,GO:0009521,GO:0016020	PS lightreaction photosystem II PSII polypeptide subunits
Potri.001G003500	0.555653	POPTR_0001s04070, eugene3 00010027			not assigned unknown
Potri.013G009000	0.555368	POPTR_0013s01040			not assigned unknown
Potri.005G046300	0.555313	POPTR_0005s04780	S adenosyl L methionine dependent methyltransferases superfamily protein		not assigned unknown
Potri.008G203400	0.555259	POPTR_0008s20770	Aluminium induced protein with YGL and LRDR motifs		hormone metabolism auxin induced-regulated-responsive-activated
Potri.019G051500	0.555245	POPTR_0019s07830	RING/U box superfamily protein		protein degradation ubiquitin E3 RING
Potri.010G089400	0.555229	POPTR_0010s09960	photosystem I subunit D 2	GO:0015979,GO:0009522,GO:0009538	PS lightreaction photosystem I PSI polypeptide subunits
Potri.001G378400	0.555011	POPTR_0001s38760	Arabidopsis thaliana gibberellin 2 oxidase 1	GO:0016491,GO:0016706,GO:0055114	hormone metabolism ethylene synthesis-degradation
Potri.008G142800	0.55483	POPTR_0008s14230	UBX domain containing protein	GO:0005515	protein degradation
Potri.019G010600	0.554821	POPTR_0019s02610	RING/U box superfamily protein		protein degradation ubiquitin E3 RING
Potri.016G017500	0.554809	POPTR_0016s01900	phosphorylcholine cytidylyltransferase	GO:0016779,GO:0009058	lipid metabolism Phospholipid synthesis choline-phosphate cytidylyltransferase
Potri.009G159900	0.554767	POPTR_0009s16150	ELM1 (ELONGATED MITOCHONDRIA 1)		not assigned unknown
Potri.009G122500	0.554593	POPTR_0009s12540	RNA binding CRS1 / YhbY (CRM) domain protein	GO:0003723	not assigned unknown
Potri.003G109000	0.554392	POPTR_0003s10840	LUC7 N_terminus domain containing protein	GO:0006376	RNA RNA binding
Potri.004G160300	0.55433	POPTR_0004s16740	Papain family cysteine protease	GO:0008234,GO:0006508	protein degradation cysteine protease
Potri.006G222300	0.554297	POPTR_0006s23890	photosystem II subunit X	GO:0015979,GO:0009523,GO:0016020	not assigned unknown
Potri.019G055000	0.553943	POPTR_0019s08260	LUC7 related protein		development unspecified
Potri.018G065200	0.553939	POPTR_0018s07160	photosystem II subunit X	GO:0015979,GO:0009523,GO:0016020	not assigned unknown
Potri.010G081600	0.553917	POPTR_0010s09180	Aluminium induced protein with YGL and LRDR motifsAluminium induced protein with YGL and LRDR motifs		hormone metabolism auxin induced-regulated-responsive-activated
Potri.010G016500	0.553752	POPTR_0004s12770	Raffinose synthase family protein		minor CHO metabolism raffinose family raffinose synthases putative
Potri.010G001900	0.553744	POPTR_0010s00430	novel plant snare 13		cell vesicle transport
Potri.011G169400	0.553652				not assigned unknown
Potri.008G178200	0.553619	POPTR_0008s17840	Protein kinase superfamily protein	GO:0004672,GO:0005524,GO:0006468	protein postranslational modification
Potri.003G170300	0.553596	POPTR_0003s16880			not assigned unknown
Potri.014G136300	0.553585	POPTR_0014s13210	Protein kinase family protein	GO:0004672,GO:0005524,GO:0006468	protein postranslational modification kinase receptor like cytoplasmatic kinase VII
Potri.007G116100	0.553543	POPTR_0007s03170	nicotinamidase 1	GO:0003824,GO:0008152	secondary metabolism phenylpropanoids
Potri.008G117800	0.553434	POPTR_0008s11660	Ribosomal protein L12/ ATP dependent Clp protease adaptor protein ClpS family protein	GO:0030163	protein synthesis ribosomal protein prokaryotic unknown organellar 50S subunit L7/L12
Potri.013G112300	0.553149	POPTR_0013s11670, eugene3 00410087	universal stress protein (USP) family protein	GO:0006950-response to stress	stress abiotic unspecified
Potri.017G112900	0.553145	POPTR_0017s13870	Rhomboid related intramembrane serine protease family protein	GO:0004252,GO:0016021,GO:0006508	protein degradation serine protease
Potri.001G067900	0.553035	POPTR_0001s12960	Ubiquinol cytochrome C reductase iron sulfur subunitUbiquinol cytochrome C reductase iron sulfur subunit	GO:0016491,GO:0051537,GO:0055114,GO:0008121,GO:0016679	mitochondrial electron transport / ATP synthesis cytochrome c reductase
Potri.010G238800	0.552844	POPTR_0010s24530	Iron sulphur cluster biosynthesis family protein		Co-factor and vitamine metabolism iron-sulphur clusters
Potri.001G371600	0.552516	POPTR_0001s38050	PF00397 WW domain	GO:0005515-protein binding	not assigned unknown
Potri.009G041100	0.552384	POPTR_0009s04580	maternal effect embryo arrest 59		not assigned unknown
Potri.010G060700	0.552222	POPTR_0010s07040	PF04727 ELMO/CED 12 family	GO:0006909-phagocytosis;GO:0005856-cytoskeleton	not assigned unknown
Potri.019G053300	0.552191	POPTR_0019s08050	ROP interactive CRIB motif containing protein 4	GO:0005515	cell vesicle transport
Potri.019G087300	0.551997	POPTR_0019s11720	ATP synthase delta subunit gene	GO:0046933,GO:0015986,GO:0045261,GO:0005886	PS lightreaction ATP synthase delta chain
Potri.005G036500	0.551847	POPTR_0005s03870	glycosyltransferase family protein 28	GO:0016758,GO:0030246,GO:0005975,GO:0030259	misc UDP glucosyl and glucoronyl transferases
Potri.005G191700	0.551795	POPTR_0005s21390	sequence specific DNA binding transcription factors		RNA regulation of transcription Trihelix, Triple-Helix transcription factor family
Potri.006G217100	0.551794	POPTR_0006s23370	Ankyrin repeat family protein	GO:0005515,GO:0046872	cell organisation
Potri.012G082800	0.551686	POPTR_0012s08450	Thioredoxin superfamily protein	GO:0009055,GO:0015035,GO:0045454	redox glutaredoxins
Potri.003G005400	0.551642	POPTR_0022s00440			not assigned unknown
Potri.005G195500	0.551377	POPTR_0005s21730	Protein kinase superfamily protein	GO:0004672,GO:0005524,GO:0006468	protein postranslational modification kinase receptor like cytoplasmatic kinase VII
Potri.004G022500	0.551313	POPTR_0004s02170	tyrosyl DNA phosphodiesterase related	GO:0008081,GO:0006281,GO:0005634	not assigned unknown
Potri.014G120800	0.551302	POPTR_0014s11590	basic region/leucine zipper motif 53	GO:0003700,GO:0043565,GO:0046983,GO:0006355	RNA regulation of transcription bZIP transcription factor family
Potri.008G075400	0.550993	POPTR_0008s07530	alpha soluble NSF attachment protein 2	GO:0006886	protein targeting secretory pathway unspecified
Potri.001G088300	0.550793	POPTR_0001s10930	Translation elongation factor EF1B/ribosomal protein S6 family protein	GO:0003735,GO:0019843,GO:0006412,GO:0005840	protein synthesis ribosomal protein prokaryotic chloroplast 30S subunit S6
Potri.001G326100	0.550725	POPTR_0001s33370	Heavy metal transport/detoxification superfamily protein	GO:0046872,GO:0030001	transport metal
Potri.002G066100	0.550256	POPTR_0002s06670	Alba DNA/RNA binding protein	GO:0003676	RNA regulation of transcription putative transcription regulator
Potri.012G069000	0.550202	POPTR_0012s07080	S adenosyl L methionine dependent methyltransferases superfamily proteinS adenosyl L methionine dependent methyltransferases superfamily protein	GO:0008168,GO:0008152	stress abiotic drought/salt
Potri.005G206700	0.550093	POPTR_0005s22830	photosystem II subunit P 1	GO:0005509,GO:0015979,GO:0009523,GO:0009654,GO:0019898	PS lightreaction photosystem II PSII polypeptide subunits
Potri.006G067000	0.549942	POPTR_0006s06590	Protein of unknown function (DUF567)		not assigned unknown
Potri.015G002200	0.549922	POPTR_0015s00430	30S ribosomal protein, putative	GO:0005488,GO:0044238	protein synthesis ribosomal protein prokaryotic chloroplast 30S subunit S30A
Potri.017G130300	0.54988	POPTR_0017s02850	myb domain protein 43	GO:0003677	RNA regulation of transcription MYB domain transcription factor family
Potri.006G120000	0.549486	POPTR_0006s12160	O methyltransferase family protein	GO:0008171,GO:0008168,GO:0046983	misc O-methyl transferases
Potri.015G138600	0.549324	POPTR_0015s13620	phloem protein 2 A14		cell organisation
Potri.002G256500	0.548993	POPTR_0002s25820	Leucine rich repeat transmembrane protein kinase family protein	GO:0004672,GO:0005524,GO:0006468,GO:0005515	signalling receptor kinases leucine rich repeat XI
Potri.011G035100	0.548922	POPTR_0011s02180	S locus lectin protein kinase family protein	GO:0004672,GO:0005524,GO:0006468,GO:0048544,GO:0005529	signalling receptor kinases DUF 26
Potri.007G077400	0.548902	POPTR_0007s07000	essential meiotic endonuclease 1B	GO:0003677,GO:0004518,GO:0006259	not assigned unknown
Potri.007G147200	0.548883	POPTR_0007s00210	histone lysine N methyltransferase ASHH3	GO:0005515	RNA regulation of transcription SET-domain transcriptional regulator family
Potri.007G092300	0.548724	POPTR_0007s05510			not assigned unknown
Potri.002G045700	0.548688	POPTR_0002s04640	tryptophan synthase alpha chaintryptophan synthase alpha chain	GO:0004834,GO:0006568,GO:0000105	amino acid metabolism synthesis aromatic aa tryptophan tryptophan synthase
Potri.003G214400	0.548567				not assigned unknown
Potri.008G083700	0.548536				not assigned unknown
Potri.014G088600	0.54834	POPTR_0014s08460	PF05633 Protein of unknown function (DUF793)		development unspecified
Potri.016G075500	0.548069	POPTR_0016s07630	Protein of unknown function (DUF1022)		not assigned unknown
Potri.008G130100	0.547866	POPTR_0008s12900	nudix hydrolase homolog 25	GO:0016787	signalling phosphinositides bis(5-nucleosyl)-tetraphosphatase
Potri.006G258900	0.54777	POPTR_0006s27510	SPFH/Band 7/PHB domain containing membrane associated protein family		not assigned unknown
Potri.001G107500	0.547735	POPTR_0001s09040	Transcription initiation factor TFIIE, beta subunit	GO:0006367	RNA transcription
Potri.013G009400	0.547691	POPTR_0013s01080	Inorganic H pyrophosphatase family proteinInorganic H pyrophosphatase family protein	GO:0004427,GO:0009678,GO:0015992,GO:0016020	transport amino acids
Potri.001G219200	0.547365	POPTR_0001s22670	vesicle associated membrane protein 714	GO:0016192,GO:0016021	cell vesicle transport
Potri.012G118800	0.547273	POPTR_0012s11930	O fucosyltransferase family protein		not assigned unknown
Potri.001G359600	0.547265	POPTR_0001s37030	ATPase, V0 complex, subunit E	GO:0015078,GO:0015991,GO:0033179	transport p- and v-ATPases
Potri.010G111500	0.547143	POPTR_0010s12160	O fucosyltransferase family protein		hormone metabolism auxin induced-regulated-responsive-activated
Potri.017G049800	0.547102		RING/U box superfamily protein		protein degradation ubiquitin E3 RING
Potri.001G343400	0.547081	POPTR_0001s35530	glucuronokinase G	GO:0005524,GO:0016310,GO:0016301	cell wall precursor synthesis sugar kinases glucuronic acid kinase
Potri.005G134400	0.547045	POPTR_0005s14100	sucrose nonfermenting 1(SNF1) related protein kinase 2 3	GO:0004672,GO:0005524,GO:0006468	protein postranslational modification
Potri.010G022300	0.547001	POPTR_0010s02280	tonneau 2 (TON2)		cell organisation
Potri.010G199600	0.546938	POPTR_0010s20720	protein phosphatase 2CA	GO:0003824	protein postranslational modification
Potri.005G063200	0.546932	POPTR_0005s06410	myb domain protein 69	GO:0003677	RNA regulation of transcription MYB domain transcription factor family
Potri.016G042500	0.546929	POPTR_0016s04190	purple acid phosphatase 16	GO:0016787	misc acid and other phosphatases
Potri.001G279500	0.546913	POPTR_0001s28640	BCL 2 associated athanogene 4	GO:0005515,GO:0051087,GO:0006915	stress abiotic
Potri.016G098300	0.546895				not assigned unknown
Potri.009G131600	0.546866	POPTR_0009s13420	PLC like phosphodiesterases superfamily protein	GO:0004629,GO:0006629,GO:0035556	lipid metabolism lipid degradation lysophospholipases
Potri.001G018500	0.546704	POPTR_0001s05590	MSF1 like family protein		not assigned unknown
Potri.002G118700	0.546701	POPTR_0002s11950	F box family protein (FBX6)	GO:0005515-protein binding	protein degradation ubiquitin E3 SCF FBOX
Potri.015G098100	0.546693	POPTR_0015s11000	CBS / octicosapeptide/Phox/Bemp1 (PB1) domains containing protein	GO:0005515	not assigned unknown
Potri.017G032800	0.546423	POPTR_0017s06130	Protein of unknown function (DUF1685)		not assigned unknown
Potri.009G076300	0.546421	POPTR_0009s08010	NAD(P) binding Rossmann fold superfamily protein	GO:0016491,GO:0008152,GO:0003854,GO:0016616,GO:0006694,GO:0055114,GO:0003824,GO:0050662,GO:0044237,GO:0009058	secondary metabolism flavonoids dihydroflavonols dihydroflavonol 4-reductase
Potri.012G033100	0.54639	POPTR_0012s01240	myosin heavy chain related	GO:0003774,GO:0016459	cell organisation
Potri.001G326600	0.546351	POPTR_0001s33420	actin related protein 2	GO:0034314	cell organisation
Potri.003G164600	0.546267	POPTR_0003s16310	Sterile alpha motif (SAM) domain containing protein	GO:0005515	not assigned unknown
Potri.012G065500	0.546263	POPTR_0012s06700	PF03669 Uncharacterised protein family (UPF0139)		not assigned unknown
Potri.008G144600	0.546238	POPTR_0008s14370	NAD(P) linked oxidoreductase superfamily protein	GO:0055114,GO:0016491	minor CHO metabolism others
Potri.009G043100	0.546	POPTR_0009s04770	FTSH protease 7	GO:0005524,GO:0004222,GO:0006508,GO:0008270,GO:0016021	protein degradation metalloprotease
Potri.001G416500	0.545952		C terminal cysteine residue is changed to a serine 1	GO:0045454,GO:0015035,GO:0009055,GO:0006662	redox thioredoxin
Potri.001G199600	0.54579	POPTR_0001s20670	Amino acid dehydrogenase family protein	GO:0016491,GO:0006520,GO:0055114	N-metabolism N-degradation glutamate dehydrogenase
Potri.001G113900	0.545578	POPTR_0001s08320	cytochrome P450, family 76, subfamily C, polypeptide 4	GO:0005506,GO:0009055,GO:0016705,GO:0020037,GO:0055114	misc cytochrome P450
Potri.007G011200	0.545538	POPTR_0007s14250	phosphoenolpyruvate carboxykinase 1	GO:0004612,GO:0005524,GO:0006094	gluconeogenesis / glyoxylate cycle PEPCK
Potri.007G121500	0.545486	POPTR_0007s02640	cyclin p2;1	GO:0019901,GO:0000079	cell cycle
Potri.008G091000	0.545227	POPTR_0008s09050	Vesicle transport v SNARE family protein	GO:0006886,GO:0016020	cell vesicle transport
Potri.002G235600	0.545215		structural constituent of ribosome	GO:0003735,GO:0006412,GO:0005622,GO:0005840	protein synthesis ribosomal protein prokaryotic chloroplast 30S subunit S3
Potri.002G240900	0.545142	POPTR_0002s24200	vesicle associated membrane protein 726	GO:0016192,GO:0016021	cell vesicle transport
Potri.016G127200	0.545129	POPTR_0016s13490			not assigned unknown
Potri.010G244400	0.545124	POPTR_0010s25050, estExt_Genewise1_v1 C_LG_X3308	PF03031 NLI interacting factor like phosphatase	GO:0005515-protein binding	not assigned unknown
Potri.010G169100	0.545014	POPTR_0010s17620	GDA1/CD39 nucleoside phosphatase family protein	GO:0016787	nucleotide metabolism degradation
Potri.018G093500	0.544936		unknown protein		not assigned unknown
Potri.019G089900	0.544737	POPTR_0019s11960			not assigned unknown
Potri.011G070800	0.544587	POPTR_0011s06920	cytochrome B5 isoform E		not assigned unknown
Potri.002G208000	0.544557	POPTR_0020s00300			not assigned unknown
Potri.008G092500	0.544512	POPTR_0008s09200	Protein of unknown function, DUF538		not assigned unknown
Potri.006G265100	0.544345	POPTR_0006s28090	Protein phosphatase 2C family protein	GO:0003824	protein postranslational modification
Potri.018G051600	0.544119	POPTR_0018s05330	Mitochondrial transcription termination factor family protein		RNA regulation of transcription unclassified
Potri.004G093200	0.544118	POPTR_0004s09210	Auxin efflux carrier family protein	GO:0055085,GO:0016021	transport misc
Potri.003G062600	0.543869	POPTR_0003s06100	O fucosyltransferase family protein	GO:0005794	hormone metabolism auxin induced-regulated-responsive-activated
Potri.011G080500	0.543846	POPTR_0011s02660	Ribosomal protein S11 family proteinRibosomal protein S11 family protein	GO:0003735,GO:0006412,GO:0005622,GO:0005840	protein synthesis ribosomal protein eukaryotic 40S subunit S14
Potri.001G174000	0.543514	POPTR_0001s17390			not assigned unknown
Potri.017G143700	0.543457	POPTR_0017s01580	NB ARC domain containing disease resistance protein	GO:0043531,GO:0006915,GO:0005524	stress biotic
Potri.005G099100	0.543433	POPTR_0005s10200			not assigned unknown
Potri.003G134200	0.543383	POPTR_0003s13400			stress biotic
Potri.002G160700	0.543361	POPTR_0002s16210		GO:0005783	not assigned unknown
Potri.015G082700	0.54319	POPTR_0015s09430	myb domain protein 50	GO:0003677	RNA regulation of transcription MYB domain transcription factor family
Potri.003G210400	0.543063	POPTR_0003s22100	UDP Glycosyltransferase superfamily protein	GO:0016758,GO:0008152	misc UDP glucosyl and glucoronyl transferases
Potri.004G151000	0.543045	POPTR_0004s15820			not assigned unknown
Potri.008G035900	0.542917	POPTR_0008s03580	DVL family protein		not assigned unknown
Potri.019G079100	0.542851	POPTR_0019s10790	Domain of unknown function (DUF543)		not assigned unknown
Potri.004G137000	0.542505	POPTR_0004s14440			cell cycle
Potri.010G037200	0.54244		heat stable protein 1heat stable protein 1		stress biotic PR-proteins
Potri.006G031000	0.542177	POPTR_0006s02950	regulatory particle triple A ATPase 3regulatory particle triple A ATPase 3	GO:0005524,GO:0009378,GO:0006281,GO:0006310,GO:0016887	protein degradation ubiquitin proteasom
Potri.008G078600	0.542091	POPTR_0008s07800	LETM1 like proteinLETM1 like protein		signalling calcium
Potri.008G106800	0.542079	POPTR_0008s10630	WD40/YVTN repeat like containing domain;Bromodomain	GO:0005515	development unspecified
Potri.001G006300	0.541913	POPTR_0001s04340	TAF7 (TBP ASSOCIATED FACTOR 7); general RNA polymerase II transcription factor	GO:0006367-transcription initiation from Pol II promoter;GO:0005669-transcription factor TFIID complex;GO:0016251-general RNA polymerase II transcription factor activity	RNA regulation of transcription
Potri.013G014600	0.541841	POPTR_0013s01610	Protein of unknown function, DUF538		not assigned unknown
Potri.013G101100	0.541717	POPTR_0013s10340	Integrase type DNA binding superfamily protein	GO:0003700,GO:0006355	RNA regulation of transcription AP2/EREBP, APETALA2/Ethylene-responsive element binding protein family
Potri.004G183200	0.541712	POPTR_0004s19390	O fucosyltransferase family protein		hormone metabolism auxin induced-regulated-responsive-activated
Potri.007G140600	0.541697	POPTR_0007s00860	UDP glycosyltransferase 74 F1	GO:0016758,GO:0008152	misc UDP glucosyl and glucoronyl transferases
Potri.007G126000	0.541571		unknown protein		not assigned unknown
Potri.019G077600	0.541514	POPTR_0019s10630	xylulose kinase 2	GO:0016773,GO:0005975	minor CHO metabolism sugar kinases
Potri.010G015900	0.541501		Protein of unknown function (DUF1666)	GO:0006412,GO:0005840,GO:0005622,GO:0003735	protein synthesis ribosomal protein eukaryotic 60S subunit L34
Potri.001G146200	0.541308	POPTR_0001s02910	CheY like two component responsive regulator family protein	GO:0000156,GO:0000160,GO:0006355,GO:0003677	RNA regulation of transcription Psudo ARR transcription factor family
Potri.006G189100	0.541257	POPTR_0006s20340	sugar transporter protein 7	GO:0022857,GO:0055085,GO:0016021	transport sugars
Potri.006G037500	0.541185	POPTR_0006s03580	embryo sac development arrest 7		development unspecified
Potri.012G069900	0.541146	POPTR_0012s07170	IQ domain 31	GO:0005515	signalling calcium
Potri.003G053500	0.54085	POPTR_0003s05240	unknown protein		not assigned unknown
Potri.018G044400	0.540679	POPTR_0018s08050	Regulator of chromosome condensation (RCC1) family protein		cell division
Potri.002G141100	0.54066	POPTR_0002s14200	DNAJ homologue 2	GO:0031072,GO:0051082,GO:0006457	stress abiotic heat
Potri.004G068200	0.540466	POPTR_0004s06680	GRAM domain containing protein / ABA responsive protein related		hormone metabolism abscisic acid induced-regulated-responsive-activated
Potri.006G040900	0.54044	POPTR_0006s03930	strictosidine synthase like 2	GO:0016844,GO:0009058	secondary metabolism N misc alkaloid-like
Potri.007G044400	0.539954	POPTR_0007s10970	RNA binding (RRM/RBD/RNP motifs) family protein	GO:0003676	RNA RNA binding
Potri.004G055000	0.53972	POPTR_0004s05420	TRICHOME BIREFRINGENCE LIKE 38		development unspecified
Potri.001G096100	0.539686	POPTR_0001s10190	POZ/BTB containin G protein 1	GO:0005515	not assigned unknown
Potri.001G112000	0.539674	POPTR_0001s08570	nucleotide rhamnose synthase/epimerase reductasenucleotide rhamnose synthase/epimerase reductase	GO:0003824,GO:0050662,GO:0044237,GO:0008831,GO:0045226	cell wall precursor synthesis UDP-glucose 4,6-dehydratase
Potri.016G089900	0.539655	POPTR_0016s09110	Protein of unknown function, DUF584		not assigned unknown
Potri.001G430000	0.5391	POPTR_0049s00200	Acyl CoA N acyltransferases (NAT) superfamily protein	GO:0008080,GO:0016747,GO:0008152	misc GCN5-related N-acetyltransferase
Potri.018G139800	0.539022	POPTR_0018s13650	autoinhibited Ca(2+) ATPase 10	GO:0000166,GO:0046872,GO:0003824,GO:0008152,GO:0005516,GO:0016020,GO:0015662,GO:0006812,GO:0006754	signalling calcium
Potri.006G085600	0.538946	POPTR_0006s08570	myb domain protein 3r 5	GO:0003677	RNA regulation of transcription MYB domain transcription factor family
Potri.010G234500	0.538837	POPTR_0010s24080	Pentatricopeptide repeat (PPR) superfamily protein		hormone metabolism salicylic acid synthesis-degradation
Potri.005G141100	0.538824	POPTR_0005s18460	sumo conjugation enzyme 1	GO:0016881	protein degradation ubiquitin E2
Potri.001G275500	0.538702	POPTR_0001s28230	non specific phospholipase C2	GO:0016788	lipid metabolism lipid degradation lysophospholipases
Potri.002G112300	0.538579	POPTR_0002s11300	similar to RCD one 1	GO:0003950	stress abiotic drought/salt
Potri.009G095800	0.538241	POPTR_0009s09870	GroES like zinc binding alcohol dehydrogenase family proteinGroES like zinc binding alcohol dehydrogenase family protein	GO:0008270,GO:0016491,GO:0055114	secondary metabolism phenylpropanoids lignin biosynthesis CAD
Potri.008G063800	0.538213		sedoheptulose bisphosphatase	GO:0042578,GO:0005975	PS calvin cycle seduheptulose bisphosphatase
Potri.017G115500	0.538148	POPTR_0005s15560	Mannose 6 phosphate isomerase, type I	GO:0004476,GO:0008270,GO:0005975	cell wall precursor synthesis phosphomannose isomerase
Potri.001G452500	0.538094	POPTR_0001s45680		GO:0009061	not assigned unknown
Potri.014G113900	0.538019		RAD like 6		not assigned unknown
Potri.008G040300	0.537966	POPTR_0008s04010	vacuolar membrane ATPase 10	GO:0016820,GO:0015992,GO:0016471	transport p- and v-ATPases
Potri.014G086200	0.53786	POPTR_0014s08200			not assigned unknown
Potri.009G161800	0.537726	POPTR_0009s16340	Protein of unknown function (DUF1279)		not assigned unknown
Potri.008G220300	0.537533				not assigned unknown
Potri.001G122200	0.537526	POPTR_0001s00430	unknown protein	GO:0005747	not assigned unknown
Potri.012G138600	0.537511	POPTR_0012s13450	phosphoprotein phosphatase inhibitors	GO:0004864,GO:0009966,GO:0043666	not assigned unknown
Potri.013G141700	0.537456		Tetratricopeptide repeat (TPR) like superfamily protein		protein assembly and cofactor ligation
Potri.004G059600	0.537417	POPTR_0004s05830	cellulose synthase family protein	GO:0016760,GO:0030244,GO:0016020	cell wall cellulose synthesis cellulose synthase
Potri.012G042400	0.537237	POPTR_0012s03930	Protein of unknown function (DUF760)		not assigned unknown
Potri.014G096600	0.537063	POPTR_0014s09230			not assigned unknown
Potri.001G232700	0.537056	POPTR_0001s23920	Bifunctional inhibitor/lipid transfer protein/seed storage 2S albumin superfamily protein	GO:0006869	not assigned unknown
Potri.005G252100	0.53693	POPTR_0005s27350	Domain of unknown function (DUF23)		protein degradation ubiquitin E3 RING
Potri.002G228800	0.536866	POPTR_0002s21290	Ubiquitin like superfamily protein	GO:0000045	protein degradation autophagy
Potri.018G057600	0.536841	POPTR_0018s04840	profilin 5profilin 5	GO:0003779,GO:0007010,GO:0015629,GO:0030036	cell organisation
Potri.005G217600	0.536835	POPTR_0005s23910	vacuolar ATPase subunit F family protein	GO:0046933,GO:0046961,GO:0015991,GO:0033178,GO:0033180	transport p- and v-ATPases H+-transporting two-sector ATPase
Potri.018G007100	0.536761	POPTR_0018s03590	Galactose oxidase/kelch repeat superfamily protein	GO:0005515	protein degradation ubiquitin E3 SCF FBOX
Potri.007G008800	0.53656	POPTR_0007s14540	cytochrome c oxidase related	GO:0004129,GO:0005743,GO:0005751	mitochondrial electron transport / ATP synthesis cytochrome c oxidase
Potri.019G079200	0.536543	POPTR_0019s10800	camelliol C synthase 1	GO:0003824	secondary metabolism isoprenoids terpenoids
Potri.003G100200	0.536489	POPTR_0003s09950	pinoresinol reductase 1	GO:0003854,GO:0016616,GO:0006694,GO:0055114,GO:0003824,GO:0050662,GO:0044237	secondary metabolism flavonoids isoflavones isoflavone reductase
Potri.010G146400	0.536251	POPTR_0010s15640	enoyl CoA hydratase/isomerase A	GO:0003824,GO:0008152	lipid metabolism lipid degradation beta-oxidation hydroxybutyryl CoA DH
Potri.002G125700	0.536134	POPTR_0002s12730	Protein of unknown function (DUF3223)	GO:0048038	development unspecified
Potri.018G013700	0.536128	POPTR_0018s03120	ADP ribosylation factor 3	GO:0005525,GO:0007264,GO:0004871,GO:0019001,GO:0007186,GO:0005634,GO:0005737,GO:0005622	protein targeting secretory pathway unspecified
Potri.006G012000	0.536127		F box and associated interaction domains containing protein	GO:0005515	protein degradation ubiquitin E3 SCF FBOX
Potri.009G022500	0.536076	POPTR_0009s02760	O fucosyltransferase family protein		hormone metabolism auxin induced-regulated-responsive-activated
Potri.003G202400	0.536065				not assigned unknown
Potri.002G146200	0.535822	POPTR_0002s14720	arginase	GO:0016813,GO:0046872	amino acid metabolism degradation glutamate family arginine
Potri.001G190800	0.535665	POPTR_0001s19170	profilin 1profilin 1	GO:0003779,GO:0007010,GO:0015629,GO:0030036	cell organisation
Potri.002G120100	0.535513	POPTR_0002s12100	Uncharacterised protein family SERF		not assigned unknown
Potri.011G096500	0.535414	POPTR_0011s09880	IQ domain 10		signalling calcium
Potri.009G044500	0.535208	POPTR_0009s04910, grail3 0001107301, Pt-ATPH1 1	pleckstrin homologue 1	GO:0005515-protein binding;GO:0005543-phospholipid binding	signalling phosphinositides
Potri.016G073100	0.534788	POPTR_0016s07400	ubiquitin E2 variant 1D 4ubiquitin E2 variant 1D 4	GO:0016881	protein degradation ubiquitin E2
Potri.009G023300	0.534771	POPTR_0009s02830	RING/U box superfamily protein		protein degradation ubiquitin E3 RING
Potri.002G074500	0.53471	POPTR_0002s07520	Protein phosphatase 2C family protein	GO:0003824	protein postranslational modification
Potri.017G084100	0.534498	POPTR_0017s12040	starch synthase 2starch synthase 2	GO:0009058	major CHO metabolism synthesis starch starch synthase
Potri.001G143900	0.534486	POPTR_0001s02650	LSD zinc finger	GO:0043068	RNA regulation of transcription unclassified
Potri.017G148900	0.534418	POPTR_0017s00970	Tic22 like family protein		protein targeting chloroplast
Potri.001G416600	0.534359	POPTR_0001s44230	basic helix loop helix (bHLH) DNA binding superfamily protein	GO:0030528,GO:0006355	RNA regulation of transcription bHLH,Basic Helix-Loop-Helix family
Potri.007G098600	0.534346	POPTR_0007s04860	PF01425 Amidase	GO:0016884-carbon-nitrogen ligase activity, with glutamine as amido-N-donor	misc nitrilases, *nitrile lyases, berberine bridge enzymes, reticuline oxidases, troponine reductases
Potri.002G095600	0.534274	POPTR_0002s09610	annexin 1annexin 1	GO:0005509,GO:0005544	cell organisation
Potri.003G089300	0.534207	POPTR_0003s08760	Single hybrid motif superfamily protein	GO:0006546,GO:0005960	PS photorespiration glycine cleavage H protein
Potri.010G014000	0.534106	POPTR_0010s01770	BTB/POZ domain containing protein	GO:0005515	not assigned unknown
Potri.017G100000	0.533966	POPTR_0017s13430	Thioredoxin superfamily proteinThioredoxin superfamily protein	GO:0015035,GO:0030288	not assigned unknown
Potri.019G028700	0.533931		ribosomal protein S2	GO:0003735,GO:0006412,GO:0005622,GO:0005840,GO:0015935	protein synthesis ribosomal protein prokaryotic chloroplast 30S subunit S2
Potri.001G240200	0.533818	POPTR_0001s24700	prefoldin 2	GO:0051082,GO:0006457,GO:0016272	not assigned unknown
Potri.001G231400	0.533715		Bifunctional inhibitor/lipid transfer protein/seed storage 2S albumin superfamily protein	GO:0005886	misc protease inhibitor/seed storage/lipid transfer protein (LTP) family protein
Potri.010G041200	0.533693	POPTR_0010s05090	associated molecule with the SH3 domain of STAM 2	GO:0005515	not assigned unknown
Potri.004G106100	0.533613	POPTR_0004s10570	Protein of unknown function (DUF1262)		not assigned unknown
Potri.018G059000	0.533586	POPTR_0018s04685	ENTH/VHS family protein		not assigned unknown
Potri.005G221600	0.533357	POPTR_0005s24300	BET1P/SFT1P like protein 14A	GO:0005515	protein targeting secretory pathway golgi
Potri.010G232100	0.533232		UDP Glycosyltransferase superfamily protein		not assigned unknown
Potri.010G011900	0.533056	POPTR_0010s01570	multifunctional protein 2	GO:0003824,GO:0008152,GO:0003857,GO:0016491,GO:0006631,GO:0055114	lipid metabolism lipid degradation beta-oxidation multifunctional
Potri.004G111000	0.532944	POPTR_0004s10980	galacturonosyltransferase 9	GO:0016757	misc UDP glucosyl and glucoronyl transferases
Potri.011G079500	0.532924	POPTR_0011s02770	light harvesting chlorophyll protein complex II subunit B1	GO:0016020,GO:0009765	PS lightreaction photosystem II LHC-II
Potri.015G009000	0.532851	POPTR_0015s01130	nucleotide binding;nucleic acid binding	GO:0003676	RNA RNA binding
Potri.018G052400	0.532783	POPTR_0018s05270			not assigned unknown
Potri.009G100500	0.532752	POPTR_0009s10340	subtilisin like serine protease 2	GO:0004252,GO:0006508,GO:0042802,GO:0043086	protein degradation subtilases
Potri.002G087200	0.532533	POPTR_0002s08770	Ubiquitin fold modifier 1 protein		protein degradation ubiquitin
Potri.004G055300	0.532511	POPTR_0004s05440			not assigned unknown
Potri.001G023100	0.532358	POPTR_0001s06040	dehydration induced protein (ERD15)		stress abiotic drought/salt
Potri.019G028500	0.532336		ATP synthase subunit C family protein	GO:0015078,GO:0015991,GO:0033177	PS lightreaction ATP synthase subunit C
Potri.010G053000	0.53219	POPTR_0010s06280	RING/U box superfamily protein		protein degradation ubiquitin E3 RING
Potri.002G238600	0.532155	POPTR_0002s23960	UDP Glycosyltransferase superfamily protein	GO:0016758,GO:0008152,GO:0005975,GO:0030259	lipid metabolism exotics (steroids, squalene etc) UDP-glucose:sterol glucosyltransferase
Potri.014G166300	0.532111	POPTR_0014s16430	homolog of yeast ADA2 2A	GO:0003677,GO:0008270,GO:0005515	RNA regulation of transcription Histone acetyltransferases
Potri.002G067800	0.532063	POPTR_0002s06840	Protein of unknown function (DUF793)		not assigned unknown
Potri.014G027700	0.532044	POPTR_0014s02750	alpha/beta Hydrolases superfamily protein	GO:0004806,GO:0006629	lipid metabolism lipid degradation lipases triacylglycerol lipase
Potri.015G122500	0.532	POPTR_0015s15290	Single hybrid motif superfamily protein	GO:0006546,GO:0005960	PS photorespiration glycine cleavage H protein
Potri.003G115200	0.53195	POPTR_0003s11470	Protein of unknown function (DUF1442)		not assigned unknown
Potri.T134200	0.531857	POPTR_0002s20650	RNA binding (RRM/RBD/RNP motifs) family protein	GO:0003676	RNA processing splicing
Potri.004G203800	0.531713	POPTR_0004s21400	Cytochrome C1 family	GO:0005506,GO:0009055,GO:0020037	mitochondrial electron transport / ATP synthesis cytochrome c
Potri.007G146400	0.531682	POPTR_0007s00290	auxin regulated gene involved in organ size		not assigned unknown
Potri.001G142200	0.531522	POPTR_0001s02450	Basic helix loop helix (bHLH) DNA binding family protein	GO:0030528,GO:0006355	RNA regulation of transcription bHLH,Basic Helix-Loop-Helix family
Potri.009G003900	0.531504	POPTR_0009s00930	Acyl CoA N acyltransferase with RING/FYVE/PHD type zinc finger domain	GO:0005515	RNA regulation of transcription PHD finger transcription factor
Potri.013G044100	0.531471	POPTR_0013s04140	Signal transduction histidine kinase, hybrid type, ethylene sensor	GO:0000156,GO:0000160,GO:0006355,GO:0000155,GO:0007165,GO:0016020,GO:0005515	hormone metabolism ethylene signal transduction
Potri.002G168400	0.531349	POPTR_0002s16980	TRICHOME BIREFRINGENCE LIKE 25		development unspecified
Potri.011G130400	0.531344	POPTR_0011s13390, fgenesh4_pg C_LG_XI001104			not assigned unknown
Potri.005G075900	0.53119	POPTR_0005s07740	annexin 2	GO:0005509,GO:0005544	cell organisation
Potri.010G221100	0.531183	POPTR_0010s22790	photosystem I light harvesting complex gene 1	GO:0016020,GO:0009765	PS lightreaction photosystem II LHC-II
Potri.002G196100	0.530938	POPTR_0002s19710	CP12 domain containing protein 2	GO:0080153	not assigned unknown
Potri.019G048800	0.530876	POPTR_0019s07530	SOS3 interacting protein 1	GO:0004672,GO:0005524,GO:0006468,GO:0007165	protein postranslational modification
Potri.002G152500	0.530869	POPTR_0002s15390	P loop containing nucleoside triphosphate hydrolases superfamily protein	GO:0016887	transport unspecified anions arsenite-transporting ATPase
Potri.013G066000	0.530841	POPTR_0013s06220	DnaJ/Hsp40 cysteine rich domain superfamily protein		protein folding
Potri.004G084900	0.530679	POPTR_0004s08330	Protein kinase superfamily protein	GO:0004672,GO:0005524,GO:0006468	signalling receptor kinases DUF 26
Potri.004G018600	0.530483	POPTR_0004s01820			not assigned unknown
Potri.004G028900	0.53038	POPTR_0004s02850	Quinone reductase family proteinQuinone reductase family protein	GO:0010181,GO:0016491,GO:0009055,GO:0050662	lipid metabolism exotics(steroids, squalene etc)
Potri.001G133000	0.530343	POPTR_0001s01520	UDP glucosyltransferase 73B2	GO:0016758,GO:0008152	misc UDP glucosyl and glucoronyl transferases
Potri.005G154900	0.530261		ATP synthase subunit C family protein	GO:0015078,GO:0015991,GO:0033177	PS lightreaction ATP synthase subunit C
Potri.010G187600	0.530186	POPTR_0010s19490	Plant protein of unknown function (DUF828)		development unspecified
Potri.013G081700	0.52999				not assigned unknown
Potri.019G082700	0.529979				not assigned unknown
Potri.004G093600	0.529713	POPTR_0004s09250	Translation initiation factor IF2/IF5	GO:0003743,GO:0006413,GO:0005488	protein synthesis initiation
Potri.006G099500	0.529628	POPTR_0006s10040	light harvesting complex photosystem IIlight harvesting complex photosystem II	GO:0016020,GO:0009765	PS lightreaction photosystem II LHC-II
Potri.001G060100	0.529343	POPTR_0001s13490	ACT domain repeat 4	GO:0016597,GO:0008152	amino acid metabolism misc
Potri.010G019400	0.529108	POPTR_0010s02090	P loop containing nucleoside triphosphate hydrolases superfamily protein	GO:0003677,GO:0005524,GO:0003676,GO:0008026	RNA regulation of transcription Chromatin Remodeling Factors
Potri.008G065000	0.528965	POPTR_0008s06520, gw1 VIII 1749 1	PF02458 Transferase family	GO:0016747-transferase activity, transferring groups other than amino-acyl groups	secondary metabolism phenylpropanoids
Potri.002G135500	0.528962	POPTR_0002s13650	Ras related small GTP binding family protein	GO:0003924,GO:0005525,GO:0007264,GO:0005634,GO:0005737,GO:0005622	signalling G-proteins
Potri.001G414800	0.528959		Adenine nucleotide alpha hydrolases like superfamily protein	GO:0006950	stress abiotic unspecified
Potri.018G050900	0.528804		60S RIBOSOMAL PROTEIN L18A	GO:0003735-structural constituent of ribosome;GO:0005840-ribosome;GO:0006412-protein biosynthesis	not assigned unknown
Potri.001G435700	0.528738	POPTR_0001s42660	endoribonuclease L PSP family proteinendoribonuclease L PSP family protein	GO:0019239	RNA processing ribonucleases
Potri.007G052000	0.528599	POPTR_0007s10200	alpha/beta Hydrolases superfamily protein		not assigned unknown
Potri.006G081300	0.528259	POPTR_0006s08120	vacuolar protein sorting 26B	GO:0007034,GO:0030904	protein targeting secretory pathway vacuole
Potri.004G005600	0.528169				not assigned unknown
Potri.001G378000	0.527971	POPTR_0001s38730	RING/U box superfamily protein	GO:0005515	not assigned unknown
Potri.002G149400	0.527951	POPTR_0002s15040	armadillo repeat kinesin 2	GO:0003777,GO:0005524,GO:0007018	cell organisation
Potri.017G077600	0.527772		Protein kinase superfamily protein	GO:0004672,GO:0005524,GO:0006468	protein postranslational modification kinase receptor like cytoplasmatic kinase VII
Potri.001G052100	0.527285	POPTR_0001s14260	potassium channel beta subunit 1potassium channel beta subunit 1	GO:0055114,GO:0016491,GO:0055085,GO:0006813	hormone metabolism auxin induced-regulated-responsive-activated
Potri.001G206400	0.527273	POPTR_0001s21400	Polymerase/histidinol phosphatase likePolymerase/histidinol phosphatase like	GO:0003824	DNA synthesis/chromatin structure
Potri.001G118700	0.527063	POPTR_0001s07840	copper ion binding	GO:0005507	not assigned unknown
Potri.009G016700	0.527015	POPTR_0009s02180	Chaperone DnaJ domain superfamily protein	GO:0031072	stress abiotic heat
Potri.012G048200	0.52689	POPTR_0012s04550	Calcium binding EF hand family protein	GO:0005509,GO:0007165,GO:0005578	signalling calcium
Potri.004G132600	0.52665	POPTR_0004s13960	PF12507 Human Cytomegalovirus UL139 protein		not assigned unknown
Potri.011G140200	0.526346	POPTR_0011s14360	Uncharacterised protein family (UPF0497)		not assigned unknown
Potri.006G004400	0.526303	POPTR_0006s00630	Thiolase family proteinThiolase family protein	GO:0016747,GO:0008152	secondary metabolism isoprenoids mevalonate pathway acetyl-CoA C-acyltransferase
Potri.008G025800	0.526074	POPTR_0008s02600	Protein kinase superfamily protein	GO:0004672,GO:0005524,GO:0006468	protein postranslational modification
Potri.002G105500	0.526023	POPTR_0002s10560	Chaperone DnaJ domain superfamily protein	GO:0031072,GO:0003677	stress abiotic heat
Potri.005G208200	0.525972	POPTR_0005s22970	F box family protein		protein degradation ubiquitin E3 SCF FBOX
Potri.016G072100	0.525614	POPTR_0016s07280	2 cysteine peroxiredoxin B	GO:0016209,GO:0016491,GO:0055114,GO:0051920	redox peroxiredoxin BAS1
Potri.001G256900	0.525577		Photosystem II 5 kD protein	GO:0010224	not assigned unknown
Potri.003G071700	0.525535	POPTR_0003s06930	RAP2 12; DNA binding / transcription factor	GO:0003700,GO:0006355	RNA regulation of transcription AP2/EREBP, APETALA2/Ethylene-responsive element binding protein family
Potri.002G240600	0.525516		Alba DNA/RNA binding protein	GO:0003676	RNA regulation of transcription putative transcription regulator
Potri.006G090300	0.525243	POPTR_0006s09130	Glucose 1 phosphate adenylyltransferase family proteinGlucose 1 phosphate adenylyltransferase family protein	GO:0016779,GO:0009058	cell wall precursor synthesis NDP sugar pyrophosphorylase GDP mannose
Potri.010G187500	0.525187	POPTR_0010s19480	Plant protein of unknown function (DUF828)		cell organisation
Potri.007G085300	0.525079	POPTR_0007s06210	Protein kinase superfamily protein	GO:0004672,GO:0005524,GO:0006468	protein postranslational modification
Potri.003G116400	0.525072	POPTR_0003s11610	Cornichon family protein	GO:0035556,GO:0016020	not assigned unknown
Potri.013G147000	0.525046				not assigned unknown
Potri.002G105200	0.524914				not assigned unknown
Potri.009G102000	0.52473	POPTR_0009s10480	Vacuolar import/degradation, Vid27 related protein		development unspecified
Potri.008G197700	0.524352	POPTR_0008s20230	2 oxoglutarate (2OG) and Fe(II) dependent oxygenase superfamily protein	GO:0016491,GO:0016706,GO:0055114	misc oxidases - copper, flavone etc
Potri.002G122300	0.524263	POPTR_0002s12380	F box family protein	GO:0005515	protein degradation ubiquitin E3 SCF FBOX
Potri.009G103000	0.524209	POPTR_0009s10580	ARP protein (REF)	GO:0016491,GO:0008152,GO:0008270,GO:0055114	misc oxidases - copper, flavone etc
Potri.005G072300	0.524176	POPTR_0005s07340	Histone superfamily proteinHistone superfamily protein	GO:0003677,GO:0006334,GO:0000786	DNA synthesis/chromatin structure histone core H3
Potri.006G015300	0.523776	POPTR_0006s01640	inositol transporter 4	GO:0022857,GO:0055085,GO:0016021	transport sugars
Potri.009G133500	0.523635	POPTR_0009s13600	Senescence/dehydration associated protein related		development unspecified
Potri.018G103500	0.523591	POPTR_0018s11250	Protein of unknown function, DUF593		not assigned unknown
Potri.017G129300	0.52356	POPTR_0017s02950	Galactose mutarotase like superfamily protein	GO:0016853,GO:0005975,GO:0019318	minor CHO metabolism others
Potri.007G093700	0.523545	POPTR_0007s05380	Ribosomal L29 family protein	GO:0003735,GO:0006412,GO:0005622,GO:0005840	protein synthesis ribosomal protein prokaryotic chloroplast 50S subunit L29
Potri.015G031800	0.523304	POPTR_0015s05300	annexin 5	GO:0005509,GO:0005544	cell organisation
Potri.009G044600	0.52322	POPTR_0009s04920	UDP glucosyl transferase 71D1	GO:0016758,GO:0008152	misc UDP glucosyl and glucoronyl transferases
Potri.016G095100	0.522993		ARF GAP domain 6	GO:0008060,GO:0008270,GO:0032312	RNA regulation of transcription unclassified
Potri.001G192500	0.522971				not assigned unknown
Potri.014G027000	0.522844	POPTR_0014s02680	S ribonuclease binding protein 1		protein degradation ubiquitin E3 RING
Potri.014G023200	0.522792	POPTR_0014s02330	Protein of unknown function (DUF3223)		development unspecified
Potri.T025800	0.522613	POPTR_0019s02070	NB ARC domain containing disease resistance protein	GO:0043531,GO:0006915,GO:0005524	stress biotic PR-proteins
Potri.001G324200	0.52242	POPTR_0001s33160	Esterase/lipase/thioesterase family protein	GO:0016747	lipid metabolism unassigned
Potri.016G065000	0.522407	POPTR_0016s06500	alpha/beta Hydrolases superfamily protein	GO:0016787,GO:0008152	Biodegradation of Xenobiotics
Potri.016G099800	0.522327	POPTR_0016s10620	FTSH protease 10	GO:0005524,GO:0004222,GO:0006508,GO:0008270,GO:0016021	protein degradation metalloprotease
Potri.002G082500	0.522267	POPTR_0002s08310	F box protein 7	GO:0005515	protein degradation ubiquitin E3 SCF FBOX
Potri.009G047300	0.522221	POPTR_0009s05200	Tetratricopeptide repeat (TPR) like superfamily protein		cell division
Potri.016G002200	0.52217	POPTR_0016s00400	RAB GTPase homolog B1C	GO:0005525,GO:0007264,GO:0005634,GO:0005737,GO:0005622	signalling G-proteins
Potri.011G125500	0.522167	POPTR_0011s12800	Adenine nucleotide alpha hydrolases like superfamily protein	GO:0006950	stress abiotic unspecified
Potri.001G026000	0.52213	POPTR_0001s06330	sequence specific DNA binding transcription factors	GO:0010431	RNA regulation of transcription Trihelix, Triple-Helix transcription factor family
Potri.007G029300	0.522082	POPTR_0007s12470	HVA22 like protein K		hormone metabolism abscisic acid induced-regulated-responsive-activated
Potri.016G142600	0.521831	POPTR_0016s14920	Transducin/WD40 repeat like superfamily protein		signalling G-proteins
Potri.002G004700	0.521695				not assigned unknown
Potri.002G083900	0.521665	POPTR_0002s08440	Protein of unknown function (DUF740)		not assigned unknown
Potri.010G219400	0.521664	POPTR_0010s22580	PF06979 Protein of unknown function (DUF1301)		not assigned unknown
Potri.001G171600	0.52145	POPTR_0001s17160	Lactoylglutathione lyase / glyoxalase I family protein	GO:0004462	Biodegradation of Xenobiotics lactoylglutathione lyase
Potri.003G120100	0.521446	POPTR_0003s12010	subtilase family protein	GO:0004252,GO:0006508,GO:0042802,GO:0043086	protein degradation subtilases
Potri.006G022300	0.521343	POPTR_0006s02310	UDP Glycosyltransferase superfamily protein	GO:0016758,GO:0008152	misc UDP glucosyl and glucoronyl transferases
Potri.007G103600	0.521333	POPTR_0007s04380			not assigned unknown
Potri.007G130900	0.521292	POPTR_0007s01750	SKP1/ASK interacting protein 16		protein degradation ubiquitin E3 SCF FBOX
Potri.008G084200	0.521173	POPTR_0008s08380			not assigned unknown
Potri.012G108100	0.520965	POPTR_0012s10990	transducin family protein / WD 40 repeat family protein	GO:0005515	not assigned unknown
Potri.T010700	0.520809	POPTR_0019s00820	ENTH/VHS/GAT family protein	GO:0006886,GO:0005622	cell vesicle transport
Potri.008G068500	0.520805		sequence specific DNA binding transcription factors;zinc ion binding;sequence specific DNA binding transcription factors		RNA regulation of transcription putative transcription regulator
Potri.015G036700	0.520793	POPTR_0015s04780	signal recognition particle 19 kDa protein, putative / SRP19, putative	GO:0008312,GO:0006614,GO:0048500	protein targeting secretory pathway unspecified
Potri.006G097400	0.520744		Protein of unknown function (DUF1645)		not assigned unknown
Potri.007G113500	0.520648	POPTR_0007s03460			not assigned unknown
Potri.005G058400	0.52062	POPTR_0005s05980	Thioredoxin superfamily protein	GO:0045454,GO:0015035,GO:0009055,GO:0006662	redox thioredoxin
Potri.006G246600	0.520598	POPTR_0006s26280	CTC interacting domain 5		not assigned unknown
Potri.007G029600	0.520279	POPTR_0007s12440	Quinone reductase family proteinQuinone reductase family protein	GO:0010181,GO:0016491,GO:0009055,GO:0050662	lipid metabolism exotics(steroids, squalene etc)
Potri.014G168900	0.520263		RPM1 interacting protein 4 (RIN4) family protein		signalling in sugar and nutrient physiology
Potri.001G273000	0.519993	POPTR_0001s27980	early nodulin like protein 18	GO:0005507,GO:0009055	misc plastocyanin-like
Potri.004G100000	0.519989	POPTR_0004s09910	ribulose bisphosphate carboxylase small chain 1A	GO:0016984,GO:0015977	PS calvin cycle rubisco small subunit
Potri.004G190800	0.519922	POPTR_0004s20210	Integral membrane Yip1 family protein	GO:0016020	not assigned unknown
Potri.011G166700	0.519901	POPTR_0011s16940	seed imbibition 1		minor CHO metabolism raffinose family raffinose synthases known
Potri.006G182400	0.519781	POPTR_0006s19620			not assigned unknown
Potri.016G125300	0.51963	POPTR_0016s13310	Protein of unknown function, DUF538		not assigned unknown
Potri.012G131100	0.519511	POPTR_0012s14180	Peptidase family M48 family protein	GO:0004222,GO:0006508,GO:0016020	protein degradation
Potri.009G079100	0.519394				not assigned unknown
Potri.013G138800	0.519367		NADH Ubiquinone/plastoquinone (complex I) protein	GO:0008137,GO:0042773,GO:0055114	PS lightreaction cyclic electron flow-chlororespiration
Potri.016G074700	0.519239	POPTR_0016s07560	embryo defective 2735		not assigned unknown
Potri.002G122000	0.519089	POPTR_0002s12350	WPP domain protein 2	GO:0005829	not assigned unknown
Potri.006G128000	0.519082	POPTR_0006s12980	plasma membrane intrinsic protein 2	GO:0005215,GO:0006810,GO:0016020	transport Major Intrinsic Proteins PIP
Potri.017G115600	0.519035	POPTR_0005s15550			not assigned unknown
Potri.014G191100	0.518916	POPTR_0014s18930	Golgi related		not assigned unknown
Potri.001G154100	0.518844	POPTR_0001s15390	ethylene responsive element binding factor 1	GO:0003700,GO:0006355	hormone metabolism ethylene signal transduction
Potri.004G134400	0.51852	POPTR_0004s14200	zinc finger (CCCH type/C3HC4 type RING finger) family protein	GO:0003676,GO:0008270	protein degradation ubiquitin E3 RING
Potri.013G161500	0.518405	POPTR_0013s15730	Cystathionine beta synthase (CBS) family protein	GO:0005515	not assigned unknown
Potri.005G256600	0.518316	POPTR_0005s27800	Photosystem II reaction center PsbP family protein	GO:0005509,GO:0015979,GO:0009523,GO:0009654,GO:0019898	PS lightreaction photosystem II PSII polypeptide subunits
Potri.005G038400	0.518264	POPTR_0005s04060	ATP binding;nucleic acid binding;helicases		DNA synthesis/chromatin structure
Potri.006G045900	0.51795	POPTR_0006s04440			not assigned unknown
Potri.014G004700	0.517867	POPTR_0014s01030	BRICK1, putative		not assigned unknown
Potri.007G146600	0.517531	POPTR_0007s00270	guanosine nucleotide diphosphate dissociation inhibitor 1guanosine nucleotide diphosphate dissociation inhibitor 1		signalling G-proteins
Potri.004G095100	0.517414	POPTR_0004s09420	Zinc finger C x8 C x5 C x3 H type family protein	GO:0003676,GO:0008270	RNA regulation of transcription C3H zinc finger family
Potri.005G113100	0.516724	POPTR_0005s11520	Chaperone DnaJ domain superfamily protein	GO:0031072	stress abiotic heat
Potri.002G139000	0.516715	POPTR_0002s13990			not assigned unknown
Potri.014G195800	0.516571	POPTR_0014s18420	phytochelatin synthase 1 (PCS1)	GO:0016756,GO:0046872,GO:0010038,GO:0046938	metal handling binding, chelation and storage
Potri.013G129900	0.516504	POPTR_0013s13350	Protein of unknown function (DUF506)		not assigned unknown
Potri.001G139600	0.516192	POPTR_0001s02200	P glycoprotein 2	GO:0005524,GO:0016887,GO:0042626,GO:0006810,GO:0055085,GO:0016021	transport ABC transporters and multidrug resistance systems
Potri.017G129200	0.516177	POPTR_0017s02960	Protein of unknown function, DUF593		not assigned unknown
Potri.T099600	0.516053		Metallo hydrolase/oxidoreductase superfamily protein	GO:0016787	Biodegradation of Xenobiotics hydroxyacylglutathione hydrolase
Potri.013G026400	0.515885	POPTR_0013s02740	thylakoid lumen 18 3 kDa protein		not assigned unknown
Potri.T010600	0.515863	POPTR_0019s00830	GroES like zinc binding alcohol dehydrogenase family protein	GO:0008270,GO:0016491,GO:0055114	misc alcohol dehydrogenases
Potri.001G466700	0.515848	POPTR_0001s47090	alpha/beta Hydrolases superfamily protein		lipid metabolism lipid degradation lipases
Potri.001G211500	0.515842	POPTR_0001s21900	6 phosphogluconate dehydrogenase family protein	GO:0004616,GO:0006098,GO:0055114,GO:0016491	OPP oxidative PP 6-phosphogluconate dehydrogenase
Potri.005G076000	0.515798	POPTR_0005s07750	unknown protein		not assigned unknown
Potri.002G168500	0.515721	POPTR_0002s16990			cell wall cell wall proteins
Potri.018G052000	0.515535				not assigned unknown
Potri.010G192200	0.515525	POPTR_0010s19960	Mov34/MPN/PAD 1 family proteinMov34/MPN/PAD 1 family protein	GO:0005515	protein degradation ubiquitin proteasom
Potri.T067700	0.515267		Disease resistance protein (TIR NBS LRR class) family	GO:0043531,GO:0005515,GO:0007165,GO:0005622,GO:0045087,GO:0031224,GO:0004888,GO:0006915,GO:0005524	stress biotic PR-proteins
Potri.010G192100	0.515196	POPTR_0010s19950	WUSCHEL related homeobox 5	GO:0003700,GO:0043565,GO:0006355	RNA regulation of transcription HB,Homeobox transcription factor family
Potri.006G240600	0.515148	POPTR_0006s25730	alpha/beta Hydrolases superfamily protein	GO:0008236,GO:0006508	not assigned unknown
Potri.018G020400	0.515023	POPTR_0018s02410	ANDROGEN INDUCED INHIBITOR OF PROLIFERATION (AS3) / PDS5 RELATED		not assigned unknown
Potri.005G006200	0.514967	POPTR_0005s00780			not assigned unknown
Potri.003G090300	0.514879	POPTR_0003s08890	lsd one like 1	GO:2000121	RNA regulation of transcription unclassified
Potri.002G059000	0.514871	POPTR_0002s05990	Protein kinase superfamily protein	GO:0004672,GO:0005524,GO:0006468	protein postranslational modification kinase receptor like cytoplasmatic kinase VII
Potri.015G141500	0.514792				not assigned unknown
Potri.018G125800	0.514727	POPTR_0018s12610	SPOC domain / Transcription elongation factor S II protein		RNA regulation of transcription putative transcription regulator
Potri.014G150200	0.514515	POPTR_0014s14780	RmlC like cupins superfamily protein		signalling G-proteins
Potri.004G203500	0.514304	POPTR_0004s21370			not assigned unknown
Potri.013G140300	0.514136		ribosomal protein L22	GO:0003735,GO:0006412,GO:0005840,GO:0005622	protein synthesis ribosomal protein unknown small subunit S19
Potri.018G032900	0.514061	POPTR_0018s01240	pleiotropic drug resistance 12	GO:0005524,GO:0016887,GO:0016020	transport ABC transporters and multidrug resistance systems
Potri.004G222000	0.514028	POPTR_0004s23070	Mitochondrial transcription termination factor family protein		RNA regulation of transcription unclassified
Potri.006G104800	0.513961	POPTR_0006s10570	Tautomerase/MIF superfamily protein		not assigned unknown
Potri.003G081200	0.51392	POPTR_0003s07910	ethylene responsive element binding factor 1	GO:0003700,GO:0006355	hormone metabolism ethylene signal transduction
Potri.001G339200	0.513854	POPTR_0001s35980	CCT motif family protein	GO:0005515	RNA regulation of transcription C2C2(Zn) CO-like, Constans-like zinc finger family
Potri.001G398900	0.513678	POPTR_0001s40960	embryo defective 2737	GO:0031072	not assigned unknown
Potri.006G235400	0.513389	POPTR_0006s25200	nuclear poly(a) polymerase	GO:0016779,GO:0003723,GO:0004652,GO:0043631,GO:0005634,GO:0006351	RNA processing
Potri.015G034800	0.513276	POPTR_0015s05000			not assigned unknown
Potri.004G031500	0.513211	POPTR_0004s03160	photosystem II subunit Q 2	GO:0005509,GO:0015979,GO:0009523,GO:0009654,GO:0019898	PS lightreaction photosystem II PSII polypeptide subunits
Potri.013G073100	0.512929	POPTR_0013s07030	unknown protein		not assigned unknown
Potri.012G023700	0.512894	POPTR_0012s03080	homeobox 7	GO:0003700,GO:0043565,GO:0006355,GO:0003677,GO:0005634	RNA regulation of transcription HB,Homeobox transcription factor family
Potri.010G101400	0.512761	POPTR_0010s11180	basic pentacysteine1		RNA regulation of transcription
Potri.019G001800	0.512392	POPTR_0019s01580	Leucine rich repeat protein kinase family protein	GO:0004672,GO:0005524,GO:0006468,GO:0005515	protein postranslational modification kinase receptor like cytoplasmatic kinase VII
Potri.013G123500	0.512369	POPTR_0013s12730	acyl CoA oxidase 3	GO:0016627,GO:0055114,GO:0003997,GO:0006635,GO:0005777,GO:0003995	lipid metabolism lipid degradation beta-oxidation acyl CoA DH
Potri.019G012200	0.512189	POPTR_0019s02440	Protein of unknown function, DUF593		not assigned unknown
Potri.004G161800	0.512021	POPTR_0004s16895	zinc knuckle (CCHC type) family protein	GO:0003676,GO:0008270	RNA regulation of transcription putative transcription regulator
Potri.006G146800	0.511955	POPTR_0006s14880	PF05251 Uncharacterised protein family (UPF0197)		not assigned unknown
Potri.017G013300	0.511941	POPTR_0017s04500	Protein phosphatase 2C family protein	GO:0003824	protein postranslational modification
Potri.003G183400	0.51185	POPTR_0003s18160	SNARE like superfamily protein	GO:0006888,GO:0005801,GO:0005622	not assigned unknown
Potri.017G089400	0.51178		Ubiquitin carboxyl terminal hydrolase related protein		protein degradation ubiquitin
Potri.014G151200	0.511717	POPTR_0014s14920	Protein Transporter, Pam16		not assigned unknown
Potri.001G379800	0.511696	POPTR_0001s38880	Calcium dependent lipid binding (CaLB domain) family protein	GO:0005515	signalling calcium
Potri.008G213300	0.511608	POPTR_0008s23010	Protein of unknown function (DUF789)		not assigned unknown
Potri.019G050000	0.511554		Target of Myb protein 1	GO:0006886,GO:0005622	cell vesicle transport
Potri.004G036400	0.511476	POPTR_0004s03660	HAL2 like	GO:0046854,GO:0004437	nucleotide metabolism degradation
Potri.018G084900	0.511472	POPTR_0018s09190	protein serine/threonine phosphatases;protein kinases;catalytics;cAMP dependent protein kinase regulators;ATP binding;protein serine/threonine phosphatases	GO:0004672,GO:0005524,GO:0006468,GO:0003824	protein postranslational modification
Potri.003G107300	0.511306	POPTR_0003s10650	PF05132 RNA polymerase III RPC4	GO:0003677-DNA binding;GO:0003899-DNA-directed RNA polymerase activity;GO:0006383-transcription from Pol III promoter;GO:0005666-DNA-directed RNA polymerase III complex	RNA regulation of transcription General Transcription
Potri.011G064600	0.511277	POPTR_0011s07560	Conserved hypothetical protein (Lin0512_fam)		not assigned unknown
Potri.006G101500	0.511266	POPTR_0006s10250	fatty acid desaturase 8	GO:0006629,GO:0016717,GO:0055114,GO:0016491	lipid metabolism FA desaturation omega 3 desaturase
Potri.008G202600	0.51123		SNARE associated Golgi protein family		not assigned unknown
Potri.013G103000	0.511007	POPTR_0013s10150	12 oxophytodienoate reductase 2	GO:0010181,GO:0016491,GO:0055114	hormone metabolism jasmonate synthesis-degradation 12-Oxo-PDA-reductase
Potri.001G138800	0.51097	POPTR_0001s02130	MAP kinase kinase 10	GO:0004672,GO:0005524,GO:0006468	protein postranslational modification
Potri.011G079900	0.510924	POPTR_0011s02720			not assigned unknown
Potri.009G105800	0.510915	POPTR_0009s10890			not assigned unknown
Potri.002G032400	0.510908	POPTR_0002s03380	basic helix loop helix (bHLH) DNA binding superfamily protein	GO:0046983	hormone metabolism ethylene induced-regulated-responsive-activated
Potri.004G075700	0.510747	POPTR_0004s07420	PRP38 family protein		RNA processing splicing
Potri.006G089700	0.510649	POPTR_0006s09070	NAD(P) binding Rossmann fold superfamily proteinNAD(P) binding Rossmann fold superfamily protein	GO:0016491,GO:0008152,GO:0003824,GO:0050662,GO:0044237	misc nitrilases, *nitrile lyases, berberine bridge enzymes, reticuline oxidases, troponine reductases
Potri.009G162200	0.510582				not assigned unknown
Potri.010G076200	0.510577	POPTR_0010s08670	TPX2 (targeting protein for Xklp2) protein family		cell organisation
Potri.005G199700	0.51056	POPTR_0005s22140	HSP20 like chaperones superfamily protein		not assigned unknown
Potri.005G218700	0.510539	POPTR_0005s24020	P loop containing nucleoside triphosphate hydrolases superfamily protein	GO:0005524,GO:0016301,GO:0008152	nucleotide metabolism salvage nucleoside kinases uridine kinase
Potri.009G125800	0.510395		unknown protein		not assigned unknown
Potri.008G027000	0.510391	POPTR_0008s02730	aspartate/glutamate/uridylate kinase family protein	GO:0008652	nucleotide metabolism phosphotransfer and pyrophosphatases uridylate kinase
Potri.010G108000	0.510151	POPTR_0010s11830	PF05529 B cell receptor associated protein 31 like	GO:0006886,GO:0005783,GO:0016021	not assigned unknown
Potri.017G061100	0.510123	POPTR_0017s08810	vacuolar ATP synthase subunit C (VATC) / V ATPase C subunit / vacuolar proton pump C subunit (DET3)vacuolar ATP synthase subunit C (VATC) / V ATPase C subunit / vacuolar proton pump C subunit (DET3)	GO:0016820,GO:0015991,GO:0033180	transport p- and v-ATPases
Potri.002G234100	0.510112	POPTR_0166s00200	NAD(P) linked oxidoreductase superfamily proteinNAD(P) linked oxidoreductase superfamily protein	GO:0055114,GO:0016491	hormone metabolism auxin induced-regulated-responsive-activated
Potri.001G390800	0.510081	POPTR_0001s40130	Uroporphyrinogen decarboxylase	GO:0004853,GO:0006779	tetrapyrrole synthesis uroporphyrinogen decarboxylase
Potri.003G196000	0.510044	POPTR_0003s19540	Phosphatidylinositol 4 phosphate 5 kinase family protein	GO:0016307,GO:0046488	signalling phosphinositides phosphatidylinositol-4-phosphate 5-kinase
Potri.002G025200	0.510041	POPTR_0002s02680	IQ domain 32	GO:0005515	signalling calcium
Potri.005G044400	0.51001	POPTR_0005s04590	copper/zinc superoxide dismutase 1copper/zinc superoxide dismutase 1	GO:0046872,GO:0006801,GO:0055114	redox dismutases and catalases
Potri.010G250700	0.509874	POPTR_0010s25720	LOB domain containing protein 10		RNA regulation of transcription AS2,Lateral Organ Boundaries Gene Family
Potri.009G138000	0.509742	POPTR_0009s14010	Protein of unknown function (DUF616)		not assigned unknown
Potri.010G003200	0.509711	POPTR_0010s00560			not assigned unknown
Potri.006G234300	0.509702	POPTR_0006s25080	Zinc finger C x8 C x5 C x3 H type family protein	GO:0003676,GO:0008270	RNA regulation of transcription C3H zinc finger family
Potri.015G115500	0.509628	POPTR_0015s12680			not assigned unknown
Potri.T087900	0.509601		NB ARC domain containing disease resistance protein	GO:0043531,GO:0006915,GO:0005524	stress biotic
Potri.006G195200	0.509569	POPTR_0006s20980			not assigned unknown
Potri.009G115800	0.509519	POPTR_0009s11860	Erythronate 4 phosphate dehydrogenase family protein		not assigned unknown
Potri.005G237700	0.509477	POPTR_0005s25890	glycosyl hydrolase 9B5	GO:0004553,GO:0005975	cell wall degradation cellulases and beta -1,4-glucanases
Potri.002G263100	0.509329	POPTR_0002s26390	Protein of unknown function (DUF3317)		not assigned unknown
Potri.002G260500	0.509306	POPTR_0002s26210			not assigned unknown
Potri.002G247700	0.508887	POPTR_0002s24910	Protein of unknown function (DUF760)		not assigned unknown
Potri.014G036300	0.508743	POPTR_0014s03560			not assigned unknown
Potri.009G045400	0.508709	POPTR_0009s05000	RING/U box superfamily protein		protein degradation ubiquitin E3 RING
Potri.015G096000	0.5087	POPTR_0015s10800			not assigned unknown
Potri.001G436600	0.508657		glutathione S transferase TAU 19	GO:0005515	misc glutathione S transferases
Potri.013G006200	0.508644		Eukaryotic protein of unknown function (DUF846)	GO:0016021	not assigned unknown
Potri.018G094600	0.50834	POPTR_0018s10270	nicotianamine synthase 2	GO:0030410,GO:0030418	metal handling binding, chelation and storage
Potri.013G068900	0.508316	POPTR_0013s06520	FAR1 related sequence 3		DNA unspecified
Potri.002G041900	0.50818	POPTR_0002s04280	Galactose oxidase/kelch repeat superfamily protein	GO:0005515	protein degradation ubiquitin E3 SCF FBOX
Potri.016G079500	0.50815	POPTR_0016s08040			not assigned unknown
Potri.006G185600	0.507791		actin binding		not assigned unknown
Potri.014G060300	0.507493		Microtubule associated protein 1A/1B, light chain 3	GO:0000045-autophagic vacuole formation;GO:0005737-cytoplasm	protein degradation autophagy
Potri.014G143800	0.507465				not assigned unknown
Potri.004G074400	0.507419	POPTR_0004s07280	UDP glucose pyrophosphorylase 2	GO:0016779,GO:0008152	glycolysis cytosolic branch UGPase
Potri.008G008900	0.50725		ATP synthase epsilon chain, mitochondrial	GO:0046933,GO:0046961,GO:0015986,GO:0000275	mitochondrial electron transport / ATP synthesis F1-ATPase
Potri.001G450100	0.507001	POPTR_0001s45410	Polyketide cyclase/dehydrase and lipid transport superfamily protein	GO:0008289	signalling lipids
Potri.011G045100	0.506983	POPTR_0011s04490	secretory carrier 3	GO:0015031,GO:0016021	transport misc
Potri.007G126600	0.506977	POPTR_0007s02160	ATGPX2 (GLUTATHIONE PEROXIDASE 2); glutathione peroxidase	GO:0004602-glutathione peroxidase activity;GO:0006979-response to oxidative stress;GO:0055114-oxidation reduction;GO:0016209-antioxidant activity;GO:0016491-oxidoreductase activity	redox ascorbate and glutathione glutathione
Potri.006G198800	0.506936	POPTR_0006s21320	alpha/beta Hydrolases superfamily protein	GO:0016787,GO:0008152	Biodegradation of Xenobiotics
Potri.005G251300	0.506919	POPTR_0005s27270	BTB/POZ domain containing protein	GO:0005515,GO:0007155	not assigned unknown
Potri.005G046000	0.506745	POPTR_0005s04750	Tetratricopeptide repeat (TPR) like superfamily protein		hormone metabolism salicylic acid synthesis-degradation
Potri.013G142700	0.506701		ATP synthase subunit C family protein	GO:0015078,GO:0015991,GO:0033177	not assigned unknown
Potri.008G210900	0.506658	POPTR_0008s23260	ethylene responsive element binding protein	GO:0003700,GO:0006355	RNA regulation of transcription AP2/EREBP, APETALA2/Ethylene-responsive element binding protein family
Potri.005G109900	0.506619		ubiquitin dependent protein catabolic process	GO:0006511-ubiquitin-dependent protein catabolism	protein degradation ubiquitin E3 SCF SKP
Potri.001G348600	0.506574	POPTR_0001s34980	L aspartate oxidase	GO:0009055,GO:0016491,GO:0055114	amino acid metabolism degradation central amino acid metabolism aspartate
Potri.004G099500	0.50638	POPTR_0004s09860	abscisic acid (aba) deficient 4		protein aa activation
Potri.016G086400	0.506247	POPTR_0016s08770	Nucleotide diphospho sugar transferases superfamily protein	GO:0015018-galactosylgalactosylxylosylprotein 3-beta-glucuronosyltransferase activity;GO:0016020-membrane	protein glycosylation
Potri.010G035100	0.506123		Actin cross linking protein		not assigned unknown
Potri.014G088800	0.506032	POPTR_0014s08480	Protein kinase superfamily protein	GO:0004672,GO:0005524,GO:0006468	protein postranslational modification kinase receptor like cytoplasmatic kinase VII
Potri.018G027200	0.505797	POPTR_0018s01760			not assigned unknown
Potri.007G096700	0.505792	POPTR_0007s05050	Histone superfamily protein	GO:0003677,GO:0006334,GO:0000786	DNA synthesis/chromatin structure histone
Potri.011G113900	0.505673		photosystem II reaction center protein B	GO:0016168,GO:0009767,GO:0019684,GO:0009521,GO:0016020	PS lightreaction photosystem II PSII polypeptide subunits
Potri.009G092700	0.505601	POPTR_0009s09570	thioredoxin domain containing protein 9 homolog	GO:0045454	redox thioredoxin
Potri.004G062500	0.505545	POPTR_0004s06110	RING/FYVE/PHD type zinc finger family protein	GO:0046872	RNA regulation of transcription unclassified
Potri.010G111000	0.505532	POPTR_0010s12110	MLP like protein 28	GO:0006952,GO:0009607	stress abiotic unspecified
Potri.009G105500	0.505456	POPTR_0009s10850	C2H2 and C2HC zinc fingers superfamily protein	GO:0008270	not assigned unknown
Potri.016G131300	0.505163	POPTR_0016s13880	Protein of unknown function (DUF567)		not assigned unknown
Potri.009G144100	0.505048	POPTR_0009s14630	A20/AN1 like zinc finger family protein	GO:0008270,GO:0003677	RNA regulation of transcription unclassified
Potri.001G056800	0.504992	POPTR_0001s13790	HCP like superfamily protein with MYND type zinc finger	GO:0008270	RNA regulation of transcription unclassified
Potri.017G124300	0.504937	POPTR_0005s14630	Protein of unknown function DUF2359, transmembrane		not assigned unknown
Potri.010G143900	0.504921	POPTR_0010s15390	ubiquitin conjugating enzyme 32	GO:0016881	protein degradation ubiquitin E2
Potri.008G122100	0.504912	POPTR_0008s12130	PF00249 Myb like DNA binding domain	GO:0003677-DNA binding	RNA regulation of transcription MYB domain transcription factor family
Potri.003G003800	0.504907				not assigned unknown
Potri.019G116300	0.504897	POPTR_0019s13880	Wound responsive family protein		not assigned unknown
Potri.010G157200	0.504658	POPTR_0010s16470	6 phosphogluconolactonase 1		OPP oxidative PP 6-phosphogluconolactonase
Potri.009G087000	0.504597	POPTR_0009s09020	telomere repeat binding factor 1	GO:0003677,GO:0006334,GO:0000786,GO:0005634	RNA regulation of transcription MYB-related transcription factor family
Potri.008G171100	0.50459	POPTR_0008s17100	Eukaryotic initiation factor 4E protein	GO:0003723,GO:0003743,GO:0006413,GO:0005737	protein synthesis initiation
Potri.011G144800	0.504576		DNA directed RNA polymerase, 7 kDa subunit	GO:0003677,GO:0003899,GO:0006351	RNA transcription
Potri.009G089100	0.504525	POPTR_0009s09220	RING/U box superfamily protein		protein degradation ubiquitin E3 RING
Potri.005G207100	0.504479	POPTR_0005s22860	NAD(P) linked oxidoreductase superfamily protein	GO:0055114,GO:0016491	minor CHO metabolism others
Potri.006G222200	0.504442	POPTR_0006s23880	S adenosyl L methionine dependent methyltransferases superfamily protein	GO:0003824	polyamine metabolism synthesis spermidine synthase
Potri.002G004500	0.50428	POPTR_0002s00600	NAD(P) binding Rossmann fold superfamily protein	GO:0016491,GO:0008152,GO:0003854,GO:0016616,GO:0006694,GO:0055114,GO:0003824,GO:0050662,GO:0044237,GO:0009058	secondary metabolism flavonoids dihydroflavonols dihydroflavonol 4-reductase
Potri.008G116400	0.504151	POPTR_0008s11530	Transmembrane Fragile X F associated protein		protein degradation ubiquitin E3 RING
Potri.004G067000	0.504142	POPTR_0004s06560	GroES like zinc binding dehydrogenase family protein	GO:0008270,GO:0016491,GO:0055114,GO:0006813	misc alcohol dehydrogenases
Potri.016G043300	0.504137	POPTR_0016s04260			not assigned unknown
Potri.002G234000	0.504135	POPTR_0002s23510	NAD(P) linked oxidoreductase superfamily proteinNAD(P) linked oxidoreductase superfamily protein	GO:0055114,GO:0016491	hormone metabolism auxin induced-regulated-responsive-activated
Potri.013G079200	0.504125		Nuclease related domain		not assigned unknown
Potri.001G115000	0.504043	POPTR_0001s08210	A20/AN1 like zinc finger family protein	GO:0008270,GO:0003677	RNA regulation of transcription unclassified
Potri.010G135100	0.503962	POPTR_0010s14520	TCP 1/cpn60 chaperonin family protein	GO:0005524,GO:0044267	protein folding
Potri.015G005700	0.503813	POPTR_0015s00810			not assigned unknown
Potri.010G194300	0.50379	POPTR_0010s20150, Pt-SYP81 2, eugene3 00101883	SNARE complex protein Syntaxin 18 N terminus		cell vesicle transport
Potri.005G199400	0.503578				not assigned unknown
Potri.005G185700	0.503494	POPTR_0005s20800	RNI like superfamily protein	GO:0005515	protein degradation ubiquitin E3 SCF FBOX
Potri.012G103100	0.503468	POPTR_0012s10490	protein binding	GO:0005515-protein binding	protein degradation ubiquitin
Potri.010G012100	0.503444	POPTR_0010s01590	drought induced 21	GO:0006950	not assigned unknown
Potri.004G031800	0.503383	POPTR_0004s03190	basic helix loop helix (bHLH) DNA binding superfamily protein	GO:0030528,GO:0006355	RNA regulation of transcription bHLH,Basic Helix-Loop-Helix family
Potri.001G057300	0.503045	POPTR_0001s13750	Ribosome associated membrane protein RAMP4		transport sugars
Potri.011G057000	0.503005	POPTR_0011s05580	erf domain protein 9	GO:0003700,GO:0006355	hormone metabolism ethylene signal transduction
Potri.017G110300	0.502835	POPTR_0017s14150			not assigned unknown
Potri.006G007200	0.502824	POPTR_0006s00900	UDP Glycosyltransferase superfamily protein	GO:0016758,GO:0008152	misc UDP glucosyl and glucoronyl transferases
Potri.T027400	0.50281	POPTR_0019s02175			not assigned unknown
Potri.013G151600	0.502805	POPTR_0013s14800	cell division cycle 48C	GO:0005524,GO:0009378,GO:0006281,GO:0006310,GO:0016887	protein degradation AAA type
Potri.018G127200	0.502795	POPTR_0018s12730	Ubiquitin system component Cue protein	GO:0005515	DNA synthesis/chromatin structure
Potri.014G101800	0.502689	POPTR_0014s09730	RNA binding (RRM/RBD/RNP motifs) family protein	GO:0003676	RNA processing splicing
Potri.005G239200	0.502688	POPTR_0005s26070	light harvesting chlorophyll protein complex II subunit B1light harvesting chlorophyll protein complex II subunit B1	GO:0016020,GO:0009765	PS lightreaction photosystem II LHC-II
Potri.003G067100	0.502618		RING box 1	GO:0005515	protein degradation ubiquitin E3 SCF RBX
Potri.008G211000	0.502584	POPTR_0008s23250	glycine rich protein		not assigned unknown
Potri.002G029600	0.502579	POPTR_0002s03100	GTP1/OBG family protein	GO:0005525,GO:0015093,GO:0015684,GO:0016021,GO:0005622,GO:0003924,GO:0000287	signalling G-proteins
Potri.004G064700	0.502577	POPTR_0004s06350, grail3 0046003601	PF04398 Protein of unknown function, DUF538		not assigned unknown
Potri.001G022300	0.50233		F box domain	GO:0005515	not assigned unknown
Potri.001G051800	0.502309	POPTR_0001s14290	peroxisomal 3 ketoacyl CoA thiolase 3peroxisomal 3 ketoacyl CoA thiolase 3	GO:0016747,GO:0008152	amino acid metabolism degradation branched chain group shared
Potri.010G048500	0.502108	POPTR_0010s05850	O fucosyltransferase family protein		hormone metabolism auxin induced-regulated-responsive-activated
Potri.010G095600	0.50191		RNA processing, Lsm domain		not assigned unknown
Potri.019G028600	0.501852		ATPase, F0 complex, subunit A protein	GO:0015078,GO:0015986,GO:0045263	PS lightreaction ATP synthase chloroplastic subunit a
Potri.003G197400	0.501607		Major facilitator superfamily protein	GO:0005215,GO:0006857,GO:0016020,GO:0055085,GO:0016021	transport peptides and oligopeptides
Potri.003G185000	0.501574				not assigned unknown
Potri.001G238500	0.501543	POPTR_0001s24550	plant U box 13	GO:0005515,GO:0004842,GO:0016567,GO:0000151	protein degradation ubiquitin E3 RING
Potri.001G270100	0.501268	POPTR_0001s27690	RAB GTPase homolog A4D	GO:0005622-intracellular;GO:0007264-small GTPase mediated signal transduction;GO:0005525-GTP binding	signalling G-proteins
Potri.013G011100	0.501092	POPTR_0013s01240	syntaxin of plants 43	GO:0016020,GO:0005515	cell vesicle transport
Potri.011G045200	0.501082	POPTR_0011s04500	secretory carrier membrane protein (SCAMP) family protein		not assigned unknown
Potri.005G101200	0.500783	POPTR_0005s10420	RNA binding (RRM/RBD/RNP motifs) family protein	GO:0003676	RNA RNA binding
Potri.009G105000	0.500375	POPTR_0009s10790	alpha/beta Hydrolases superfamily protein	GO:0016787,GO:0008152	Biodegradation of Xenobiotics
Potri.005G111100	0.50037	POPTR_0005s11320	receptor homology region transmembrane domain ring H2 motif protein 1		protein degradation ubiquitin E3 RING
Potri.014G065700	0.50033	POPTR_0444s00210			not assigned unknown
Potri.010G039600	0.500276	POPTR_0010s04880			not assigned unknown
Potri.013G135700	0.500271	POPTR_0013s13930	Regulator of Vps4 activity in the MVB pathway protein		not assigned unknown
Potri.012G112000	0.500059	POPTR_0012s11370	Clp ATPase	GO:0005524,GO:0019538,GO:0016887	protein degradation serine protease
Potri.002G026800	0.50005	POPTR_0002s02830	Histone superfamily protein	GO:0003677,GO:0006334,GO:0000786	DNA synthesis/chromatin structure histone core H3
Potri.009G053200	0.499922	POPTR_0009s05780	RNA binding (RRM/RBD/RNP motifs) family protein	GO:0003676	RNA RNA binding
Potri.002G211100	0.499885	POPTR_0008s21750	ATP synthase subunit beta	GO:0016820,GO:0015991,GO:0033178	mitochondrial electron transport / ATP synthesis F1-ATPase
Potri.018G142700	0.499709	POPTR_0018s13950	GroES like zinc binding dehydrogenase family protein	GO:0008270,GO:0016491,GO:0055114	misc alcohol dehydrogenases
Potri.004G235600	0.499676	POPTR_0004s24370, estExt_Genewise1_v1 C_860382	PF00106 short chain dehydrogenase	GO:0016491-oxidoreductase activity;GO:0008152-metabolism	misc short chain dehydrogenase/reductase (SDR)
Potri.019G099600	0.499671	POPTR_0019s13100	Protein of unknown function (DUF506)		not assigned unknown
Potri.019G123900	0.499652	POPTR_0019s14490			not assigned unknown
Potri.001G107600	0.499623	POPTR_0001s09030	Thaumatin family	GO:0009817	stress biotic
Potri.019G035600	0.499621	POPTR_0019s05120			not assigned unknown
Potri.010G038000	0.499459				not assigned unknown
Potri.017G143200	0.49942	POPTR_0017s01640			not assigned unknown
Potri.018G056100	0.499185	POPTR_0018s04960	Protein of unknown function (DUF1000)		not assigned unknown
Potri.004G214300	0.499163	POPTR_0004s22410	ABC transporter family protein	GO:0005524,GO:0016887	transport ABC transporters and multidrug resistance systems
Potri.014G098700	0.498892	POPTR_0014s09420	Cytochrome b561/ferric reductase transmembrane with DOMON related domain	GO:0016021	hormone metabolism auxin induced-regulated-responsive-activated
Potri.018G089800	0.498874	POPTR_0018s09700	Galactose mutarotase like superfamily protein	GO:0016853,GO:0005975	minor CHO metabolism others
Potri.017G034800	0.498863				not assigned unknown
Potri.001G043100	0.498831	POPTR_0001s03470	Chaperone DnaJ domain superfamily protein	GO:0031072	stress abiotic heat
Potri.012G024400	0.498818	POPTR_0012s03150	NagB/RpiA/CoA transferase like superfamily proteinNagB/RpiA/CoA transferase like superfamily protein	GO:0005975	OPP oxidative PP 6-phosphogluconolactonase
Potri.001G092600	0.498809	POPTR_0001s10520			not assigned unknown
Potri.T106600	0.498789	POPTR_0014s13070	RNA binding protein defense related 1	GO:0003676	RNA RNA binding
Potri.006G086000	0.498763	POPTR_0006s08620	non intrinsic ABC protein 9	GO:0005524,GO:0016887	transport ABC transporters and multidrug resistance systems
Potri.016G035200	0.49867	POPTR_0016s03440	NAD(P) binding Rossmann fold superfamily protein	GO:0016491,GO:0008152	misc short chain dehydrogenase/reductase (SDR)
Potri.009G103500	0.498543	POPTR_0009s10630	Protein of unknown function DUF829, transmembrane 53		not assigned unknown
Potri.008G051200	0.49852	POPTR_0008s05110	C2H2 and C2HC zinc fingers superfamily protein		RNA regulation of transcription C2H2 zinc finger family
Potri.003G080000	0.498384	POPTR_0003s07780	PF00782 Dual specificity phosphatase, catalytic domain	GO:0008138-protein tyrosine/serine/threonine phosphatase activity;GO:0006470-protein amino acid dephosphorylation	not assigned unknown
Potri.003G159100	0.498185	POPTR_0003s15740	NADH ubiquinone oxidoreductase B8 subunit, putative	GO:0016655	mitochondrial electron transport / ATP synthesis NADH-DH localisation not clear
Potri.019G114900	0.498147	POPTR_0019s12940			not assigned unknown
Potri.007G018000	0.498078	POPTR_0007s13550	thioredoxin H type 1	GO:0045454,GO:0016491,GO:0015035,GO:0009055,GO:0006662	redox thioredoxin
Potri.014G144500	0.497823	POPTR_0014s14140	Protein of unknown function (DUF3754)		transport misc
Potri.014G141200	0.49777	POPTR_0014s13760	CAX interacting protein 1	GO:0009055,GO:0015035,GO:0045454	transport calcium
Potri.013G141400	0.497696		photosystem II reaction center protein G	GO:0055114,GO:0051539,GO:0016651	not assigned unknown
Potri.004G236100	0.497644	POPTR_0004s24420	PF02162 XYPPX repeat (two copies)		not assigned unknown
Potri.006G006200	0.497556	POPTR_0006s00800	cytochrome P450, family 97, subfamily B, polypeptide 3	GO:0005506,GO:0009055,GO:0016705,GO:0020037,GO:0055114	misc cytochrome P450
Potri.003G170700	0.497468	POPTR_0003s16920		GO:0005515	not assigned unknown
Potri.013G040600	0.49738	POPTR_0013s03790	GDP D mannose 3\',5\' epimeraseGDP D mannose 3\',5\' epimerase	GO:0003854,GO:0016616,GO:0006694,GO:0055114,GO:0003824,GO:0050662,GO:0044237	cell wall precursor synthesis UXS
Potri.002G157400	0.497353	POPTR_0002s15880	Protein of unknown function (DUF1446)		not assigned unknown
Potri.T030300	0.497311	POPTR_0010s01400	TOXICOS EN LEVADURA 2	GO:0005515	protein degradation ubiquitin E3 RING
Potri.013G007300	0.497181	POPTR_0013s00880	importin alpha isoform 4importin alpha isoform 4	GO:0005515,GO:0008565,GO:0006606,GO:0005634,GO:0005737,GO:0006886,GO:0005643	protein targeting nucleus
Potri.001G145900	0.497133	POPTR_0001s02880	myo inositol polyphosphate 5 phosphatase 2	GO:0046856	DNA synthesis/chromatin structure
Potri.001G294900	0.497104	POPTR_0001s30210	Radical SAM superfamily protein	GO:0003824,GO:0051536	protein synthesis ribosome biogenesis Pre-rRNA processing and modifications methylotransferases
Potri.002G005600	0.496874	POPTR_0002s00710	TRF like 10	GO:0005515	DNA unspecified
Potri.006G002700	0.496862	POPTR_0006s00460	Domain of unknown function (DUF2431)		RNA RNA binding
Potri.010G214500	0.496765	POPTR_0010s22160		GO:0005515,GO:0003677	not assigned unknown
Potri.003G100300	0.496702	POPTR_0003s09960	Domain of unknown function (DUF1995)	GO:0009507	not assigned unknown
Potri.008G057900	0.496652	POPTR_0008s05810	FKBP like peptidyl prolyl cis trans isomerase family protein	GO:0006457	protein folding
Potri.005G257600	0.496574	POPTR_0005s27900	FAR1 related sequence 5	GO:0008270	signalling light
Potri.002G176700	0.496551	POPTR_0002s17720	CDPK related kinase 3	GO:0004672,GO:0005524,GO:0006468,GO:0016773,GO:0009103,GO:0016020	protein postranslational modification
Potri.006G005500	0.496484	POPTR_0006s00730	nuclear factor Y, subunit B3	GO:0043565,GO:0005622,GO:0003677	RNA regulation of transcription CCAAT box binding factor family, HAP3
Potri.011G077100	0.496482	POPTR_0011s03030	bromodomain and extraterminal domain protein 9	GO:0005515	RNA regulation of transcription Global transcription factor group
Potri.001G115600	0.496432	POPTR_0001s08130	ACT domain repeat 8	GO:0016597,GO:0008152	amino acid metabolism misc
Potri.001G174300	0.496429	POPTR_0001s17420		GO:0009536	not assigned unknown
Potri.001G149400	0.49613	POPTR_0003s03270	Histone H3 K4 specific methyltransferase SET7/9 family protein		signalling phosphinositides phosphatidylinositol-4-phosphate 5-kinase
Potri.003G083800	0.496107	POPTR_0003s08210	Alcohol dehydrogenase transcription factor Myb/SANT like family protein	GO:0005634	RNA regulation of transcription Trihelix, Triple-Helix transcription factor family
Potri.009G125000	0.496101	POPTR_0009s12790	ATPase, F0/V0 complex, subunit C protein	GO:0015078,GO:0015991,GO:0033177	transport p- and v-ATPases H+-transporting two-sector ATPase
Potri.006G176500	0.496046	POPTR_0006s19060, gw1 VI 751 1	PF00583 Acetyltransferase (GNAT) family	GO:0008080-N-acetyltransferase activity;GO:0016747-transferase activity, transferring groups other than amino-acyl groups;GO:0008152-metabolism	misc GCN5-related N-acetyltransferase
Potri.006G093700	0.495993	POPTR_0006s09480	Nuclear transport factor 2 (NTF2) family protein	GO:0005515,GO:0006289,GO:0004518,GO:0003677	not assigned unknown
Potri.001G317900	0.495942	POPTR_0001s32530		GO:0006979	not assigned unknown
Potri.014G138000	0.495935	POPTR_0014s13410	E3 Ubiquitin ligase family protein	GO:0016881	protein degradation ubiquitin E3 RING
Potri.003G117400	0.49592	POPTR_0003s11730	SNARE associated Golgi protein family	GO:0006979	not assigned unknown
Potri.005G235700	0.495696	POPTR_0005s25700	Histone superfamily protein	GO:0003677,GO:0006334,GO:0000786	DNA synthesis/chromatin structure histone
Potri.017G001400	0.495645	POPTR_0017s00400	ARGOS like		not assigned unknown
Potri.007G102400	0.495605	POPTR_0007s04490	Protein kinase protein with adenine nucleotide alpha hydrolases like domain	GO:0004672,GO:0005524,GO:0006468,GO:0006950	protein postranslational modification kinase receptor like cytoplasmatic kinase VII
Potri.011G094800	0.495554	POPTR_0011s09710	RING/U box superfamily protein		protein degradation ubiquitin E3 RING
Potri.008G209600	0.495451	POPTR_0034s00260	RNA binding		protein synthesis ribosome biogenesis
Potri.006G255200	0.495412	POPTR_0006s27130	indole 3 acetic acid inducible 29	GO:0006355,GO:0005634	RNA regulation of transcription Aux/IAA family
Potri.007G099400	0.495378	POPTR_0007s04780	NAC (No Apical Meristem) domain transcriptional regulator superfamily protein	GO:0003677,GO:0006355	development unspecified
Potri.007G097300	0.495318	POPTR_0007s04980	GTP cyclohydrolase II	GO:0003935,GO:0009231,GO:0008686	Co-factor and vitamine metabolism riboflavin GTP cyclohydrolase II
Potri.010G093700	0.495144	POPTR_0010s10380	protein kinase 2B	GO:0004672,GO:0005524,GO:0006468	protein postranslational modification kinase receptor like cytoplasmatic kinase VII
Potri.006G075600	0.495136	POPTR_0006s07530	unknown protein		not assigned unknown
Potri.009G087200	0.495114	POPTR_0009s09040	GATA type zinc finger transcription factor family protein	GO:0008270	development unspecified
Potri.016G125500	0.495039	POPTR_0016s13330	TRICHOME BIREFRINGENCE LIKE 34		development unspecified
Potri.006G012600	0.494806	POPTR_0006s01450			not assigned unknown
Potri.014G022100	0.494484	POPTR_0014s02220	F box family protein	GO:0005515	protein degradation ubiquitin E3 SCF FBOX
Potri.006G051800	0.49425	POPTR_0006s05030	Glycolipid transfer protein (GLTP) family protein	GO:0017089,GO:0051861,GO:0046836,GO:0005737	cell cell death plants
Potri.006G175500	0.494233	POPTR_0006s19000	trehalose phosphatase/synthase 11	GO:0003824,GO:0005992	minor CHO metabolism trehalose potential TPS/TPP
Potri.001G435400	0.494232			GO:0006979	not assigned unknown
Potri.003G142700	0.494018	POPTR_0003s14270	regulatory particle non ATPase 12Aregulatory particle non ATPase 12A	GO:0006508,GO:0005838	protein degradation ubiquitin proteasom
Potri.013G024000	0.493985	POPTR_0013s02490	mevalonate kinase	GO:0005524,GO:0016310,GO:0016301,GO:0008299,GO:0005737,GO:0004496	secondary metabolism isoprenoids mevalonate pathway mevalonate kinase
Potri.002G010400	0.49392	POPTR_0002s01140			not assigned unknown
Potri.003G060600	0.493912	POPTR_0003s05940	glutaredoxin 4	GO:0009055,GO:0015035,GO:0045454	redox glutaredoxins
Potri.001G153800	0.493887	POPTR_0001s15360	receptor like protein kinase 1	GO:0004672,GO:0005524,GO:0006468,GO:0005529	signalling receptor kinases DUF 26
Potri.014G108200	0.49376	POPTR_0014s10380	Calcium binding endonuclease/exonuclease/phosphatase family		signalling calcium
Potri.004G084100	0.493755		zinc finger protein 4		RNA regulation of transcription C2H2 zinc finger family
Potri.008G138800	0.493614		anthranilate synthase beta subunit 1		amino acid metabolism synthesis aromatic aa tryptophan anthranilate synthase
Potri.006G150000	0.493608	POPTR_0006s15450	effector of transcription2		DNA synthesis/chromatin structure
Potri.001G061200	0.493341	POPTR_0001s13380, estExt_Genewise1_v1 C_LG_I7833, NAC053	PF02365 No apical meristem (NAM) protein	GO:0003677-DNA binding;GO:0006355-regulation of transcription, DNA-dependent	development unspecified
Potri.019G010000	0.49324	POPTR_0019s02670	Chaperone DnaJ domain superfamily protein	GO:0031072	stress abiotic heat
Potri.001G046300	0.493143			GO:0005488	not assigned unknown
Potri.006G111500	0.493039	POPTR_0006s11220	unknown protein		not assigned unknown
Potri.004G123700	0.492959	POPTR_0004s12260	unknown protein		not assigned unknown
Potri.015G086600	0.492736	POPTR_0015s09820	protein l isoaspartate methyltransferase 1	GO:0004719,GO:0006464	protein postranslational modification
Potri.012G068800	0.492477	POPTR_0012s07060	Pyridine nucleotide disulphide oxidoreductase family protein	GO:0050660,GO:0008033,GO:0016491,GO:0055114	secondary metabolism isoprenoids non-mevalonate pathway
Potri.019G126500	0.492465	POPTR_0019s14720, fgenesh4_pg C_LG_XIX000976			not assigned unknown
Potri.002G165000	0.492449	POPTR_0002s16650	Late embryogenesis abundant protein	GO:0009269	development late embryogenesis abundant
Potri.011G166500	0.492439	POPTR_0011s16920, estExt_fgenesh4_pg C_1400031	DnaJ domain	GO:0031072-heat shock protein binding	stress abiotic heat
Potri.015G073800	0.492144		F16 NHL REPEAT CONTAINING PROTEIN;PTHR13833 ZINC FINGER PROTEIN TRANSCRIPTION FACTOR		protein degradation ubiquitin E3 SCF FBOX
Potri.007G108700	0.49201	POPTR_0007s03880	alcohol dehydrogenase 1	GO:0008270,GO:0016491,GO:0055114	misc alcohol dehydrogenases
Potri.009G113000	0.491922	POPTR_0009s11590	RUB1 conjugating enzyme 1	GO:0016881	protein degradation ubiquitin E2
Potri.005G190400	0.491608	POPTR_0005s21270	F box family protein	GO:0005515	protein degradation ubiquitin E3 SCF FBOX
Potri.001G112400	0.491562		AGAMOUS like 19	GO:0003677,GO:0046983,GO:0003700,GO:0006355,GO:0005634,GO:0043565	RNA regulation of transcription MADS box transcription factor family
Potri.011G066400	0.491313	POPTR_0011s07350	Protein of unknown function (DUF640)		signalling light
Potri.002G182500	0.491289	POPTR_0002s18330	Calcium binding endonuclease/exonuclease/phosphatase familyCalcium binding endonuclease/exonuclease/phosphatase family	GO:0005509	signalling calcium
Potri.018G030200	0.49128	POPTR_0018s01470, fgenesh4_pm C_LG_XVIII000124	PF02230 Phospholipase/Carboxylesterase	GO:0016787-hydrolase activity;GO:0004806-triacylglycerol lipase activity;GO:0016042-lipid catabolism	lipid metabolism lipid degradation lysophospholipases carboxylesterase
Potri.014G185100	0.491227		O Glycosyl hydrolases family 17 protein	GO:0004553,GO:0005975	misc beta 1,3 glucan hydrolases glucan endo-1,3-beta-glucosidase
Potri.003G192900	0.491204	POPTR_0003s19220	nodulin MtN21 /EamA like transporter family protein	GO:0016020	development unspecified
Potri.013G116900	0.491197	POPTR_0013s12120	transducin family protein / WD 40 repeat family protein	GO:0005515	development unspecified
Potri.001G193700	0.490959		Ubiquitin conjugating enzyme family protein	GO:0005515	not assigned unknown
Potri.006G011300	0.490848	POPTR_0006s01290	Galactosyltransferase family protein	GO:0005529,GO:0008378,GO:0006486,GO:0016020	cell wall hemicellulose synthesis
Potri.005G171000	0.490804	POPTR_0005s16350	unknown protein		not assigned unknown
Potri.004G090900	0.490763	POPTR_0004s09000	DNA binding storekeeper protein related transcriptional regulator		RNA regulation of transcription GeBP like
Potri.001G271700	0.490704	POPTR_0001s27860	mitogen activated protein kinase 3	GO:0004672,GO:0005524,GO:0006468	protein postranslational modification
Potri.013G156700	0.490465	POPTR_0013s15260	GCN5L1 family protein		misc GCN5-related N-acetyltransferase
Potri.009G108800	0.490436		cytochrome P450, family 82, subfamily C, polypeptide 4	GO:0005506,GO:0009055,GO:0016705,GO:0020037,GO:0055114	misc cytochrome P450
Potri.004G078700	0.490318	POPTR_0004s07690	NC domain containing protein related		not assigned unknown
Potri.003G198200	0.490299	POPTR_0003s19780	adenylate cyclases	GO:0006796	not assigned unknown
Potri.008G046200	0.490127	POPTR_0008s04610	pseudo response regulator 7	GO:0000156,GO:0000160,GO:0006355,GO:0005515	RNA regulation of transcription Psudo ARR transcription factor family
Potri.009G089600	0.490046	POPTR_0009s09270	LOB domain containing protein 38		RNA regulation of transcription AS2,Lateral Organ Boundaries Gene Family
Potri.009G146000	0.490042	POPTR_0009s14830	NAD(P) linked oxidoreductase superfamily protein	GO:0055114,GO:0016491	minor CHO metabolism others
Potri.005G249300	0.490015	POPTR_0005s27070	BR signaling kinase 1	GO:0004672,GO:0005524,GO:0006468	protein postranslational modification kinase receptor like cytoplasmatic kinase VII
Potri.001G406400	0.490009				not assigned unknown
Potri.001G091600	0.49	POPTR_0001s10620	PHD finger protein related	GO:0004842,GO:0008270	protein degradation
Potri.013G048000	0.489986	POPTR_0013s04530	PF00249 Myb like DNA binding domain	GO:0003677-DNA binding	RNA regulation of transcription G2-like transcription factor family, GARP
Potri.009G075400	0.489966	POPTR_0009s07920	Leucine rich repeat protein kinase family protein	GO:0004672,GO:0005524,GO:0006468	protein postranslational modification kinase receptor like cytoplasmatic kinase VII
Potri.009G038700	0.489963	POPTR_0009s04360	Ctr copper transporter family	GO:0005375,GO:0035434,GO:0016021	transport metal
Potri.006G196800	0.489933	POPTR_0006s21130	Protein of unknown function (DUF620)		not assigned unknown
Potri.010G123600	0.489866	POPTR_0010s13350			not assigned unknown
Potri.013G070400	0.489819	POPTR_0013s06760	like heterochromatin protein (LHP1)		DNA synthesis/chromatin structure
Potri.T026900	0.489665	POPTR_0287s00220	NB ARC domain containing disease resistance protein	GO:0043531,GO:0006915,GO:0005524	stress biotic
Potri.008G106700	0.489602	POPTR_0008s10620	basic region/leucine zipper motif 53	GO:0003700,GO:0043565,GO:0046983,GO:0006355	not assigned unknown
Potri.001G288000	0.489483	POPTR_0001s29490	CBS domain containing protein with a domain of unknown function (DUF21)	GO:0005515	not assigned unknown
Potri.006G012700	0.48946	POPTR_0006s01460	Protein of unknown function (DUF594)		not assigned unknown
Potri.017G142300	0.489451	POPTR_0017s01740	NC domain containing protein related		not assigned unknown
Potri.002G166800	0.489256	POPTR_0002s16850		GO:0009534	protein degradation
Potri.001G366500	0.489117	POPTR_0001s37520			not assigned unknown
Potri.009G062500	0.489058	POPTR_0009s06720	Mog1/PsbP/DUF1795 like photosystem II reaction center PsbP family protein	GO:0005509,GO:0015979,GO:0009523,GO:0009654,GO:0019898	PS lightreaction photosystem II PSII polypeptide subunits
Potri.017G138900	0.48887	POPTR_0017s02080	PHYTOENE SYNTHASE	GO:0016740,GO:0009058	secondary metabolism isoprenoids carotenoids phytoene synthase
Potri.005G085700	0.48885	POPTR_0005s08770	Tetratricopeptide repeat (TPR) like superfamily protein		not assigned unknown
Potri.010G174000	0.488846	POPTR_0010s18120	aldehyde dehydrogenase 5F1	GO:0016491,GO:0008152,GO:0055114	TCA / org transformation other organic acid transformatons misc
Potri.010G044900	0.48876	POPTR_0010s05500	anthranilate phosphoribosyltransferase, putative		amino acid metabolism synthesis aromatic aa tryptophan anthranilate phosphoribosyltransferase
Potri.014G086100	0.488738	POPTR_0014s08190			not assigned unknown
Potri.016G062400	0.48865	POPTR_0016s06230	Protein of unknown function (DUF620)		not assigned unknown
Potri.001G181800	0.488579	POPTR_0001s18210	Translation machinery associated TMA7	GO:0005886	not assigned unknown
Potri.016G011300	0.488546	POPTR_0067s00220	Mo25 family protein		not assigned unknown
Potri.009G085100	0.488492	POPTR_0009s08850	tubulin alpha 4 chaintubulin alpha 4 chain	GO:0051258,GO:0043234,GO:0003924,GO:0005525,GO:0006184,GO:0007017,GO:0005874	cell organisation
Potri.016G046600	0.488483	POPTR_0016s04690	KH domain containing protein / zinc finger (CCCH type) family protein	GO:0003723,GO:0003676,GO:0008270	RNA regulation of transcription C3H zinc finger family
Potri.T128000	0.488381	POPTR_0182s00210	Protein of unknown function (DUF668)		not assigned unknown
Potri.005G166700	0.488322	POPTR_0005s16910	Haloacid dehalogenase like hydrolase (HAD) superfamily protein	GO:0003824,GO:0005992	minor CHO metabolism trehalose TPP
Potri.003G145200	0.488286	POPTR_0003s14510	UBX domain containing protein	GO:0005515	protein degradation
Potri.006G052200	0.488201	POPTR_0006s05070, estExt_fgenesh4_pg C_LG_VI0432	zinc finger (C2H2 type, AN1 like) family protein	GO:0008270-zinc ion binding	RNA regulation of transcription unclassified
Potri.006G003400	0.48815	POPTR_0006s00530	farnesyl diphosphate synthase 1farnesyl diphosphate synthase 1	GO:0008299	secondary metabolism isoprenoids mevalonate pathway farnesyl pyrophosphate synthetase
Potri.T044100	0.488068	POPTR_0017s09820	TEOSINTE BRANCHED 1, cycloidea, PCF (TCP) domain family protein 20	GO:1900056	RNA regulation of transcription TCP transcription factor family
Potri.006G046300	0.487975				RNA regulation of transcription putative transcription regulator
Potri.014G016100	0.487972	POPTR_0014s01640	Transducin/WD40 repeat like superfamily protein	GO:0005515	protein postranslational modification
Potri.016G050400	0.487837	POPTR_0016s05080	RAB GTPase homolog A4D	GO:0003924,GO:0005525,GO:0007264,GO:0005622	signalling G-proteins
Potri.014G190800	0.487793	POPTR_0014s18960	Sterile alpha motif (SAM) domain containing protein	GO:0005515	not assigned unknown
Potri.007G091000	0.487764	POPTR_0007s05660	Lipase/lipooxygenase, PLAT/LH2 family proteinLipase/lipooxygenase, PLAT/LH2 family protein	GO:0005515	not assigned unknown
Potri.010G089800	0.487747	POPTR_0010s10010	Major facilitator superfamily protein	GO:0022857,GO:0055085,GO:0016021	transport sugars
Potri.002G175700	0.487653	POPTR_0002s17620	RAB GTPase homolog A3	GO:0005525,GO:0007264,GO:0005622	signalling G-proteins
Potri.018G016900	0.487517	POPTR_0018s02770	membrane associated progesterone binding protein 2	GO:0020037	redox ascorbate and glutathione
Potri.008G199000	0.487497	POPTR_0008s20350	BSD domain containing protein		not assigned unknown
Potri.007G047200	0.487395	POPTR_0007s10690	RmlC like cupins superfamily protein	GO:0045735	development storage proteins
Potri.006G168800	0.487377	POPTR_0006s18400	Syntaxin/t SNARE family protein	GO:0048193,GO:0016020	cell vesicle transport
Potri.014G018700	0.487312	POPTR_0014s01890	acyl CoA binding domain 3	GO:0000062	lipid metabolism FA synthesis and FA elongation acyl-CoA binding protein
Potri.014G027600	0.487263		alpha/beta Hydrolases superfamily protein	GO:0004806,GO:0006629	lipid metabolism lipid degradation lipases triacylglycerol lipase
Potri.001G344100	0.487054	POPTR_0001s35450	Galactose mutarotase like superfamily protein	GO:0016853,GO:0005975	minor CHO metabolism others
Potri.006G134200	0.486944		lysine ketoglutarate reductase/saccharopine dehydrogenase bifunctional enzyme	GO:0016491,GO:0055114	amino acid metabolism degradation aspartate family lysine
Potri.001G428100	0.486754		NB ARC domain containing disease resistance protein	GO:0043531,GO:0006915,GO:0005524	stress biotic
Potri.013G077800	0.486724	POPTR_0013s07540	Galactose oxidase/kelch repeat superfamily protein	GO:0005515	protein degradation ubiquitin E3 SCF FBOX
Potri.013G088800	0.486697	POPTR_0013s09660	ADP ribosylation factor B1B	GO:0005525,GO:0007264,GO:0004871,GO:0019001,GO:0007186,GO:0005634,GO:0005737,GO:0005622	protein targeting secretory pathway unspecified
Potri.003G081800	0.486641	POPTR_0003s07970	RAS 5RAS 5	GO:0003924,GO:0005525,GO:0007264,GO:0005634,GO:0005737,GO:0005622	signalling G-proteins
Potri.017G020100	0.48662		trigalactosyldiacylglycerol2		protein targeting chloroplast
Potri.003G184000	0.486585	POPTR_0003s18220	heat shock protein 70heat shock protein 70	GO:0000902,GO:0005524	stress abiotic heat
Potri.009G080500	0.486486	POPTR_0009s08400	LisH/CRA/RING U box domains containing protein		protein degradation ubiquitin E3 RING
Potri.010G201500	0.486451	POPTR_0010s20910	RING/U box superfamily protein		protein degradation ubiquitin E3 RING
Potri.013G089600	0.486439	POPTR_0013s09550	RmlC like cupins superfamily protein		not assigned unknown
Potri.001G261800	0.486428	POPTR_0001s26920	Acyl CoA N acyltransferases (NAT) superfamily protein	GO:0008080,GO:0016747,GO:0008152	amino acid metabolism degradation glutamate family glutamine
Potri.008G144500	0.486422	POPTR_0008s14360	myo inositol oxygenase 1	GO:0005506,GO:0050113,GO:0019310,GO:0055114,GO:0005737	minor CHO metabolism myo-inositol myo inositol oxygenases
Potri.008G194800	0.486409	POPTR_0008s19930			not assigned unknown
Potri.010G151600	0.48628		Galactosyltransferase family protein	GO:0005529,GO:0008378,GO:0006486,GO:0016020	misc UDP glucosyl and glucoronyl transferases
Potri.003G032100	0.486237	POPTR_0003s02650	Protein kinase superfamily protein	GO:0004672,GO:0005524,GO:0006468	protein postranslational modification kinase receptor like cytoplasmatic kinase VII
Potri.011G057200	0.486221	POPTR_0011s05610	Drought responsive family protein		stress abiotic drought/salt
Potri.015G036000	0.485886	POPTR_0015s04870	tetraticopeptide domain containing thioredoxin	GO:0045454	redox thioredoxin
Potri.017G070300	0.48588	POPTR_0017s10650	PQ loop repeat family protein / transmembrane family protein		not assigned unknown
Potri.005G069500	0.485809	POPTR_0005s07060	NAC (No Apical Meristem) domain transcriptional regulator superfamily protein	GO:0003677,GO:0006355	development unspecified
Potri.017G132400	0.485564	POPTR_0293s00220	Protein kinase superfamily protein	GO:0004672,GO:0005524,GO:0006468	signalling receptor kinases DUF 26
Potri.018G065900	0.485534	POPTR_0018s07090	casein kinase 1 like protein 2	GO:0004672,GO:0005524,GO:0006468	protein postranslational modification
Potri.012G100400	0.485466		gamma carbonic anhydrase like 2		mitochondrial electron transport / ATP synthesis NADH-DH complex I carbonic anhydrase
Potri.013G015100	0.485441	POPTR_0013s01660	3 ketoacyl CoA synthase 7	GO:0016746,GO:0009058,GO:0016747,GO:0006633,GO:0016020,GO:0008610	lipid metabolism FA synthesis and FA elongation beta ketoacyl CoA synthase
Potri.013G039400	0.485208	POPTR_0013s03700	Ribose 5 phosphate isomerase, type A protein	GO:0004751,GO:0009052	OPP non-reductive PP ribose 5-phosphate isomerase
Potri.006G221900	0.485151	POPTR_0006s23850	Chaperone DnaJ domain superfamily protein	GO:0031072	stress abiotic heat
Potri.019G041300	0.485134	POPTR_0019s05790	diphthamide synthesis DPH2 family protein	GO:0017183,GO:0005737	not assigned unknown
Potri.002G003000	0.48507	POPTR_0002s00480	Zinc finger C x8 C x5 C x3 H type family protein	GO:0003676,GO:0008270,GO:0005634,GO:0003723	RNA processing splicing
Potri.011G071900	0.485045	POPTR_0011s06790	RING/FYVE/PHD type zinc finger family protein	GO:0046872	RNA regulation of transcription unclassified
Potri.007G117000	0.484821	POPTR_0007s03090	PR5 like receptor kinase	GO:0004672,GO:0005524,GO:0006468	signalling receptor kinases DUF 26
Potri.003G066000	0.484785	POPTR_0003s06420	RELA/SPOT homolog 3	GO:0008081,GO:0046872,GO:0015969	signalling calcium
Potri.015G062500	0.484667		PTHR10617:SF9 ELECTRON TRANSFER FLAVOPROTEIN QUINONE OXIDOREDUCTASE;PTHR10617 FLAVOPROTEIN UBIQUINONE OXIDOREDUCTASE		secondary metabolism isoprenoids non-mevalonate pathway
Potri.001G376100	0.484427		CLAVATA3/ESR RELATED 1	GO:0033612	not assigned unknown
Potri.001G319100	0.484313	POPTR_0001s32650	DNAJ like 20	GO:0031072	stress abiotic heat
Potri.010G123200	0.484251	POPTR_0010s13310	Adenine nucleotide alpha hydrolases like superfamily protein	GO:0006950	stress abiotic unspecified
Potri.002G192500	0.484131	POPTR_0002s19340	RNA helicase family protein	GO:0003676,GO:0005524,GO:0008026,GO:0004386	RNA processing RNA helicase
Potri.014G129600	0.48406	POPTR_0014s12410	NADH ubiquinone oxidoreductase related		mitochondrial electron transport / ATP synthesis NADH-DH localisation not clear
Potri.002G233700	0.484058	POPTR_0002s23480	Transducin/WD40 repeat like superfamily protein	GO:0005515	development unspecified
Potri.002G144600	0.48404	POPTR_0002s14540, eugene3 00021333	PF02991 Microtubule associated protein 1A/1B, light chain 3	GO:0000045-autophagic vacuole formation;GO:0005737-cytoplasm	protein degradation autophagy
Potri.001G046700	0.484009	POPTR_0001s14860	PF04857 CAF1 family ribonuclease	GO:0005634-nucleus	RNA processing ribonucleases
Potri.014G095500	0.484008	POPTR_0014s09120	Auxin responsive GH3 family protein		hormone metabolism auxin induced-regulated-responsive-activated
Potri.001G187600	0.483973	POPTR_0001s18810	Ankyrin repeat family protein	GO:0005515	cell organisation
Potri.015G065100	0.483874	POPTR_0015s07630	Protein of unknown function (DUF1118)		not assigned unknown
Potri.009G106900	0.483794	POPTR_0009s11010	Protein kinase superfamily protein	GO:0004672,GO:0005524,GO:0006468	protein postranslational modification
Potri.013G144200	0.483782	POPTR_0013s14040, estExt_fgenesh4_pg C_LG_XIII0468			not assigned unknown
Potri.013G154000	0.48371	POPTR_0013s15010	Major facilitator superfamily protein		development unspecified
Potri.T175800	0.483615	POPTR_1048s00200	Protein of unknown function (DUF567)	GO:0009507	not assigned unknown
Potri.007G113400	0.483585	POPTR_0007s03470			not assigned unknown
Potri.012G143300	0.483357	POPTR_0012s13000			RNA regulation of transcription putative transcription regulator
Potri.010G145800	0.483231	POPTR_0010s15590	ATP citrate lyase subunit B 2ATP citrate lyase subunit B 2	GO:0046912,GO:0044262,GO:0003824,GO:0008152	TCA / org transformation other organic acid transformatons atp-citrate lyase
Potri.016G138100	0.483194	POPTR_0016s14510	transcript elongation factor IIS	GO:0003676,GO:0008270,GO:0006351,GO:0003677,GO:0005634,GO:0030528	RNA regulation of transcription putative transcription regulator
Potri.004G038500	0.483109	POPTR_0004s03870	PF12143 Protein of unknown function (DUF_B2219)	GO:0004097,GO:0055114	not assigned unknown
Potri.013G040500	0.482925		calcium binding EF hand family protein		signalling calcium
Potri.003G174100	0.482836	POPTR_0003s17270			not assigned unknown
Potri.008G089900	0.482833	POPTR_0008s08940	FKBP like peptidyl prolyl cis trans isomerase family protein	GO:0016853	cell cycle peptidylprolyl isomerase
Potri.006G194100	0.482723	POPTR_0006s20860	seven in absentia of Arabidopsis 2	GO:0006511,GO:0007275,GO:0005634	development unspecified
Potri.014G079700	0.48269	POPTR_0014s07550	NAD(P) binding Rossmann fold superfamily protein	GO:0003854,GO:0016616,GO:0006694,GO:0055114,GO:0003824,GO:0050662,GO:0044237,GO:0008831,GO:0045226	not assigned unknown
Potri.014G175600	0.482602	POPTR_0014s17400	photosystem I subunit l	GO:0015979,GO:0009522,GO:0009538	PS lightreaction photosystem I PSI polypeptide subunits
Potri.008G166400	0.48256				not assigned unknown
Potri.006G265800	0.482215	POPTR_0006s28160			not assigned unknown
Potri.006G086200	0.482195	POPTR_0006s08640	Ribonuclease II/R family protein	GO:0003723,GO:0004540	RNA processing ribonucleases
Potri.008G063500	0.482057	POPTR_0008s06390	ARM repeat superfamily protein		not assigned unknown
Potri.015G036500	0.482027		PF11460 Protein of unknown function (DUF3007)		not assigned unknown
Potri.005G250800	0.481689	POPTR_0005s27220, grail3 0002078301			not assigned unknown
Potri.009G042800	0.481581	POPTR_0009s04740	Glycosyl hydrolase family protein	GO:0004553,GO:0005975	cell wall degradation cellulases and beta -1,4-glucanases
Potri.009G043300	0.481504	POPTR_0009s04790	Calcium dependent lipid binding (CaLB domain) family protein	GO:0005515	stress abiotic cold
Potri.005G258000	0.481371	POPTR_0005s27940	Zinc finger C x8 C x5 C x3 H type family protein	GO:0003676,GO:0008270,GO:0005634,GO:0003723	RNA processing splicing
Potri.014G119900	0.481335	POPTR_0014s11500			not assigned unknown
Potri.002G205700	0.481308	POPTR_0002s20720	Small nuclear ribonucleoprotein family protein	GO:0005732	RNA processing
Potri.009G027500	0.481277	POPTR_0009s03260	PF06136 Domain of unknown function (DUF966)		not assigned unknown
Potri.009G016500	0.481168		photosystem II reaction center protein C	GO:0016168,GO:0009767,GO:0019684,GO:0009521,GO:0016020	PS lightreaction photosystem II PSII polypeptide subunits
Potri.009G150000	0.48116	POPTR_0009s15210	AT hook motif nuclear localized protein 1		RNA regulation of transcription putative transcription regulator
Potri.007G063600	0.481141	POPTR_0007s08650	winged helix DNA binding transcription factor family protein		not assigned unknown
Potri.016G131100	0.481132	POPTR_0016s13870	Protein of unknown function (DUF567)		not assigned unknown
Potri.019G056700	0.481091	POPTR_0019s08450	Melibiase family protein	GO:0004553,GO:0005975	minor CHO metabolism galactose alpha-galactosidases
Potri.011G082900	0.481046	POPTR_0011s02360	F box family protein		protein degradation ubiquitin E3 SCF FBOX
Potri.018G006400	0.480827		PF07800 Protein of unknown function (DUF1644)		protein degradation ubiquitin E3 RING
Potri.T164000	0.480689	POPTR_0016s03870	Plant protein of unknown function (DUF247)		not assigned unknown
Potri.012G017400	0.480651	POPTR_0012s02450, eugene3 00120229			not assigned unknown
Potri.014G018500	0.480398	POPTR_0014s01880	Polynucleotidyl transferase, ribonuclease H like superfamily protein	GO:0005634	RNA processing ribonucleases
Potri.019G090500	0.480395	POPTR_0019s12020			not assigned unknown
Potri.006G176600	0.480349	POPTR_0006s19070	XB3 ortholog 2 in Arabidopsis thaliana	GO:0005515	cell organisation
Potri.014G019600	0.480349	POPTR_0014s01970	NAD(P) binding Rossmann fold superfamily protein	GO:0003824,GO:0050662,GO:0044237	development unspecified
Potri.009G078100	0.480242	POPTR_0009s08180	Cox19 like CHCH family protein		not assigned unknown
Potri.006G131300	0.480214	POPTR_0006s13350	alpha/beta Hydrolases superfamily protein		not assigned unknown
Potri.001G375800	0.480169	POPTR_0001s38480	TCP family transcription factor 4	GO:0003677	RNA regulation of transcription TCP transcription factor family
Potri.016G133400	0.480008	POPTR_0016s14090	saposin B domain containing protein	GO:0006629	not assigned unknown
Potri.004G104800	0.479916	POPTR_0004s10440	prenylcysteine methylesterase	GO:0016787,GO:0008152	not assigned unknown
Potri.015G030600	0.479895	POPTR_0015s05410	pyrimidine 1	GO:0004152,GO:0006222,GO:0055114	nucleotide metabolism degradation pyrimidine dihydrouracil dehydrogenase
Potri.002G239700	0.479887	POPTR_0002s24070	photosystem I subunit l	GO:0015979,GO:0009522,GO:0009538	PS lightreaction photosystem I PSI polypeptide subunits
Potri.001G403600	0.479808	POPTR_0001s41410	Protein of unknown function (DUF1218)		not assigned unknown
Potri.008G066000	0.4798	POPTR_0008s06610	ortholog of sugar beet HS1 PRO 1 2		not assigned unknown
Potri.002G058800	0.479565	POPTR_0002s05980, eugene3 00020554	PF02042 RWP RK domain		RNA regulation of transcription NIN-like bZIP-related family
Potri.012G015100	0.479558	POPTR_0012s02230	Calcium binding EF hand family protein		signalling calcium
Potri.001G011700	0.479486	POPTR_0001s04900	PF04755 PAP_fibrillin	GO:0005198-structural molecule activity;GO:0009507-chloroplast	cell organisation
Potri.009G073200	0.479395	POPTR_0009s07730	mitogen activated protein kinase kinase kinase 13	GO:0004672,GO:0005524,GO:0006468	protein postranslational modification
Potri.018G125400	0.479277	POPTR_0018s12590	BSD domain containing protein		not assigned unknown
Potri.001G299200	0.479156	POPTR_0001s30660			not assigned unknown
Potri.002G226900	0.479105	POPTR_0002s21470	Acid phosphatase/vanadium dependent haloperoxidase related protein		not assigned unknown
Potri.009G108200	0.479103	POPTR_0009s11140	maternal effect embryo arrest 14		not assigned unknown
Potri.005G213200	0.479076	POPTR_0005s23490	Protein kinase superfamily protein	GO:0004672,GO:0005524,GO:0006468	protein postranslational modification
Potri.008G177000	0.479064	POPTR_0008s17700	N terminal nucleophile aminohydrolases (Ntn hydrolases) superfamily protein	GO:0004298,GO:0051603,GO:0005839	protein degradation ubiquitin proteasom
Potri.008G201600	0.479009	POPTR_0008s20610	REF4 related 1		not assigned unknown
Potri.012G123200	0.478988	POPTR_0012s12350	NB ARC domain containing disease resistance protein	GO:0043531,GO:0006915,GO:0005524	stress biotic
Potri.011G057800	0.478947	POPTR_0011s05670	Glucose 6 phosphate/phosphate translocator related	GO:0016020	transport metabolite transporters at the envelope membrane
Potri.002G234200	0.478914	POPTR_0166s00210	NAD(P) linked oxidoreductase superfamily proteinNAD(P) linked oxidoreductase superfamily protein	GO:0055114,GO:0016491	hormone metabolism auxin induced-regulated-responsive-activated
Potri.014G188300	0.478808		photosystem II reaction center protein C	GO:0016168,GO:0009767,GO:0019684,GO:0009521,GO:0016020	PS lightreaction photosystem II PSII polypeptide subunits
Potri.008G167600	0.478704	POPTR_0008s16740	XB3 ortholog 5 in Arabidopsis thaliana	GO:0005515	cell organisation
Potri.003G119200	0.478648	POPTR_0003s11910	PGR5 LIKE A	GO:0016730	PS lightreaction cyclic electron flow-chlororespiration
Potri.014G023500	0.478598	POPTR_0014s02370	VIER F box proteine 1	GO:0005515	protein degradation ubiquitin E3 SCF FBOX
Potri.006G122600	0.478595	POPTR_0006s12450	unknown protein		not assigned unknown
Potri.006G266100	0.478518	POPTR_0006s28190	ubiquitin specific protease 22	GO:0004221,GO:0006511,GO:0008270	protein degradation ubiquitin ubiquitin protease
Potri.008G181700	0.478454	POPTR_0008s18200	beta ketoacyl reductase 1	GO:0016491,GO:0008152	misc short chain dehydrogenase/reductase (SDR)
Potri.008G117900	0.478454	POPTR_0008s11670	PF01169 Uncharacterized protein family UPF0016	GO:0016020-membrane	not assigned unknown
Potri.011G070900	0.478278	POPTR_0011s06910	trehalose phosphatase/synthase 7	GO:0003824,GO:0005992	minor CHO metabolism trehalose potential TPS/TPP
Potri.018G059200	0.478235	POPTR_0018s04670	Protein of unknown function (DUF1639)		not assigned unknown
Potri.010G233500	0.478214	POPTR_0010s23970	aspartate/glutamate/uridylate kinase family protein	GO:0008652	nucleotide metabolism phosphotransfer and pyrophosphatases uridylate kinase
Potri.018G073100	0.478197	POPTR_0018s06350	Domain of unknown function (DUF1767)		not assigned unknown
Potri.004G102700	0.478184	POPTR_0004s10260	Pentatricopeptide repeat (PPR) superfamily protein		development unspecified
Potri.016G017700	0.478158	POPTR_0016s01920	Pectin lyase like superfamily protein	GO:0030599,GO:0042545,GO:0005618	cell wall pectin*esterases PME
Potri.008G186200	0.478138	POPTR_0008s19020			not assigned unknown
Potri.009G038300	0.478093	POPTR_0009s04320			not assigned unknown
Potri.001G136100	0.478023	POPTR_0001s01870	xyloglucan endotransglucosylase/hydrolase 30	GO:0004553,GO:0005975,GO:0016762,GO:0006073,GO:0005618,GO:0048046	cell wall modification
Potri.001G336200	0.477986	POPTR_0001s36270		GO:0005737	not assigned unknown
Potri.001G347700	0.477964	POPTR_0001s35090	Glutaredoxin family protein	GO:0009055,GO:0015035,GO:0045454	redox glutaredoxins
Potri.004G061000	0.477918	POPTR_0004s05940	RAB GTPase homolog A1D	GO:0005525,GO:0007264,GO:0005634,GO:0005737,GO:0005622	signalling G-proteins
Potri.015G069600	0.477798	POPTR_0015s08100	alpha/beta Hydrolases superfamily protein	GO:0004806,GO:0006629	stress biotic signalling
Potri.005G010900	0.477689	POPTR_0005s01440	Tetratricopeptide repeat (TPR) like superfamily protein		RNA regulation of transcription MYB domain transcription factor family
Potri.013G040700	0.477476	POPTR_0013s03800	bZIP transcription factor family proteinbZIP transcription factor family protein	GO:0003700,GO:0043565,GO:0046983,GO:0006355	RNA regulation of transcription bZIP transcription factor family
Potri.010G079100	0.477466		Uncharacterized conserved protein (DUF2346)		not assigned unknown
Potri.001G428800	0.477311		NB ARC domain containing disease resistance protein	GO:0005515	not assigned unknown
Potri.008G178800	0.477104	POPTR_0008s17890	DNA binding storekeeper protein related	GO:0016021	RNA regulation of transcription GeBP like
Potri.005G083900	0.477037	POPTR_0005s08580			not assigned unknown
Potri.005G053200	0.477037	POPTR_0005s05470	bZIP transcription factor family protein	GO:0003700,GO:0043565,GO:0046983,GO:0006355	RNA regulation of transcription bZIP transcription factor family
Potri.001G177000	0.476986	POPTR_0001s17720	Pyridoxal phosphate (PLP) dependent transferases superfamily protein	GO:0016740,GO:0030170,GO:0009058,GO:0006520,GO:0016769	amino acid metabolism synthesis aromatic aa phenylalanine and tyrosine
Potri.004G215200	0.476982	POPTR_0004s22500	Uncharacterised protein family (UPF0197)		not assigned unknown
Potri.005G258700	0.476964	POPTR_0005s28010	squamosa promoter binding protein like 14	GO:0003677,GO:0005634	development squamosa promoter binding like (SPL)
Potri.013G061200	0.476919	POPTR_0013s05790	atypical CYS HIS rich thioredoxin 4	GO:0045454,GO:0015035,GO:0009055,GO:0006662	redox thioredoxin
Potri.006G154800	0.476855	POPTR_0006s15970	RING/FYVE/PHD zinc finger superfamily protein		protein degradation ubiquitin E3 RING
Potri.018G008000	0.476782	POPTR_0018s03500	Peptidyl tRNA hydrolase II (PTH2) family protein	GO:0004045,GO:0006412,GO:0006470,GO:0004725	not assigned unknown
Potri.014G168300	0.47668	POPTR_0014s16630	Galactose oxidase/kelch repeat superfamily protein	GO:0005515	hormone metabolism jasmonate induced-regulated-responsive-activated
Potri.001G410600	0.476639	POPTR_0001s43950	basic helix loop helix (bHLH) DNA binding superfamily protein	GO:0046983	hormone metabolism ethylene induced-regulated-responsive-activated
Potri.019G048300	0.476609	POPTR_0019s07300	Protein of unknown function (DUF1218)		not assigned unknown
Potri.002G001600	0.476592	POPTR_0002s00370	Protein kinase superfamily protein	GO:0004672,GO:0005524,GO:0006468	protein postranslational modification kinase receptor like cytoplasmatic kinase VII
Potri.004G183300	0.47659	POPTR_0004s19400	glycerol 3 phosphate acyltransferase 9	GO:0016746,GO:0008152,GO:0008415	not assigned unknown
Potri.005G174700	0.476543	POPTR_0005s15960	glycine rich protein		not assigned unknown
Potri.002G255900	0.47636	POPTR_0002s25720	NAD(P) binding Rossmann fold superfamily proteinNAD(P) binding Rossmann fold superfamily protein	GO:0003854,GO:0016616,GO:0006694,GO:0055114,GO:0003824,GO:0050662,GO:0044237,GO:0008831,GO:0045226	mitochondrial electron transport / ATP synthesis NADH-DH localisation not clear
Potri.001G256400	0.476353	POPTR_0001s26360	NAD(P) binding Rossmann fold superfamily protein	GO:0016491,GO:0008152,GO:0003854,GO:0016616,GO:0006694,GO:0055114,GO:0003824,GO:0050662,GO:0044237	secondary metabolism flavonoids dihydroflavonols dihydroflavonol 4-reductase
Potri.016G060000	0.475875	POPTR_0016s06000	DNA 3 methyladenine glycosylase (MAG)	GO:0003677,GO:0003905,GO:0006284	DNA repair
Potri.006G035400	0.475775	POPTR_0006s03390	beta 6 tubulin	GO:0051258,GO:0043234,GO:0003924,GO:0005525,GO:0006184,GO:0007017,GO:0005874	cell organisation
Potri.018G131300	0.475648	POPTR_0018s13120	Ypt/Rab GAP domain of gyp1p superfamily protein	GO:0005097,GO:0032313,GO:0005622	signalling G-proteins
Potri.014G018100	0.47564	POPTR_0014s01840	Uncharacterised protein family SERF		not assigned unknown
Potri.014G092200	0.475509	POPTR_0014s08780	Uncharacterized conserved protein (DUF2358)		not assigned unknown
Potri.007G133100	0.475436				not assigned unknown
Potri.001G149600	0.475378	POPTR_0003s03250	casein kinase II beta chain 1	GO:0019887,GO:0005956	protein postranslational modification
Potri.005G052400	0.475313	POPTR_0005s05400	NAD(P) linked oxidoreductase superfamily protein	GO:0055114,GO:0016491	hormone metabolism auxin induced-regulated-responsive-activated
Potri.012G019500	0.475297	POPTR_0012s02650	PF03169 OPT oligopeptide transporter protein	GO:0055085-transmembrane transport	transport peptides and oligopeptides
Potri.018G057900	0.475282	POPTR_0018s04800	Tetratricopeptide repeat (TPR) like superfamily protein		not assigned unknown
Potri.T037900	0.475249		transmembrane receptors;ATP binding	GO:0043531,GO:0005515,GO:0007165,GO:0005622,GO:0045087,GO:0031224,GO:0004888,GO:0006915,GO:0005524	stress biotic PR-proteins
Potri.010G006800	0.475241	POPTR_0010s00900	ethylene responsive element binding protein	GO:0003700,GO:0006355	RNA regulation of transcription AP2/EREBP, APETALA2/Ethylene-responsive element binding protein family
Potri.001G334200	0.475168	POPTR_0001s34180	Proteasome component (PCI) domain protein	GO:0005515	signalling light COP9 signalosome
Potri.015G052800	0.475125	POPTR_0015s06290	nuclear factor Y, subunit B13	GO:0043565,GO:0005622	RNA regulation of transcription CCAAT box binding factor family, DR1
Potri.016G079900	0.475066	POPTR_0016s08080	FUS3 complementing gene 1	GO:0004672,GO:0005524,GO:0006468,GO:0016773,GO:0009103,GO:0016020	protein postranslational modification
Potri.012G084400	0.475064	POPTR_0012s08630	Copper amine oxidase family protein	GO:0005507,GO:0008131,GO:0048038,GO:0009308,GO:0055114	misc oxidases - copper, flavone etc
Potri.005G248300	0.475053	POPTR_0005s26950			not assigned unknown
Potri.002G101800	0.474935	POPTR_0002s10220	RING/U box superfamily protein		protein degradation ubiquitin E3 RING
Potri.010G037500	0.474737	POPTR_0010s04700	heat stable protein 1		stress biotic PR-proteins
Potri.T104600	0.47464				not assigned unknown
Potri.018G083700	0.474616	POPTR_0018s09060	basic helix loop helix (bHLH) DNA binding superfamily protein		hormone metabolism ethylene induced-regulated-responsive-activated
Potri.004G058300	0.474587	POPTR_0004s05700	CBL interacting protein kinase 12	GO:0004672,GO:0005524,GO:0006468,GO:0007165	protein postranslational modification
Potri.014G197000	0.474503				not assigned unknown
Potri.002G146000	0.474488	POPTR_0002s14700	Protein of unknown function (DUF565)	GO:0009507	not assigned unknown
Potri.019G077500	0.474429	POPTR_0019s10620	Smg 4/UPF3 family protein		not assigned unknown
Potri.013G029600	0.474324	POPTR_0013s03050	cytochrome B5 isoform E	GO:0020037	not assigned unknown
Potri.019G074400	0.474254	POPTR_0019s10350	Protein of unknown function (DUF506)		not assigned unknown
Potri.007G074500	0.474252	POPTR_0007s07350	Isoprenylcysteine carboxyl methyltransferase (ICMT) family	GO:0004671,GO:0006481,GO:0016021	protein postranslational modification
Potri.017G037000	0.474203	POPTR_0017s06470	Homeodomain like superfamily protein	GO:0003677	not assigned unknown
Potri.003G192200	0.474175	POPTR_0003s19140	cystatin Bcystatin B	GO:0004869	protein degradation cysteine protease
Potri.010G255500	0.4741	POPTR_0010s26200	ferredoxin/thioredoxin reductase subunit A (variable subunit) 2	GO:0008937,GO:0015979,GO:0009536,GO:0051539,GO:0016992,GO:0009107	redox thioredoxin
Potri.017G076700	0.474004	POPTR_0017s11310	glycerol ether metabolic process	GO:0045454-cell redox homeostasis;GO:0006662-glycerol ether metabolism;GO:0009055-electron carrier activity;GO:0015035-protein disulfide oxidoreductase activity	redox thioredoxin
Potri.017G123700	0.473975	POPTR_0005s14680	Histone superfamily protein	GO:0003677,GO:0006334,GO:0005634,GO:0000786	DNA synthesis/chromatin structure histone
Potri.009G029600	0.473968	POPTR_0009s03500	plant U box 13	GO:0005515,GO:0004842,GO:0016567,GO:0000151	protein degradation ubiquitin E3 RING
Potri.008G204800	0.473963	POPTR_0008s20930, eugene3 00081945	unknown protein		not assigned unknown
Potri.012G108700	0.473928	POPTR_0012s11050			not assigned unknown
Potri.010G124300	0.473717	POPTR_0010s13410	ribosomal protein L15	GO:0015934,GO:0006412,GO:0003735	protein synthesis ribosomal protein prokaryotic chloroplast 50S subunit L15
Potri.001G309500	0.473469	POPTR_0001s31700	actin 7actin 7	GO:0009416	cell organisation
Potri.018G073000	0.473294	POPTR_0018s06340	Protein of unknown function DUF92, transmembrane	GO:0016021	not assigned unknown
Potri.010G057400	0.473276	POPTR_0010s06750	51 kDa subunit of complex I	GO:0016651,GO:0051539,GO:0055114,GO:0051287,GO:0010181	mitochondrial electron transport / ATP synthesis NADH-DH localisation not clear
Potri.010G195000	0.47315	POPTR_0010s20220	myb domain protein 109	GO:0003677	RNA regulation of transcription MYB domain transcription factor family
Potri.009G067200	0.473138	POPTR_1455s00200	beta 6 tubulin	GO:0051258,GO:0043234,GO:0003924,GO:0005525,GO:0006184,GO:0007017,GO:0005874	cell organisation
Potri.014G145400	0.473101		MALE GAMETOPHYTE DEFECTIVE 2	GO:0008373,GO:0006486,GO:0030173	protein glycosylation
Potri.002G135100	0.473021		DYNAMIN like 1E	GO:0003924,GO:0005525	misc dynamin
Potri.009G065100	0.472745		cytochrome P450, family 705, subfamily A, polypeptide 27	GO:0005506,GO:0009055,GO:0016705,GO:0020037,GO:0055114	misc cytochrome P450
Potri.017G115200	0.472738	POPTR_0005s15600	PF00892 EamA like transporter family	GO:0016020	not assigned unknown
Potri.008G085500	0.472706	POPTR_0008s08500	Phototropic responsive NPH3 family protein	GO:0005515,GO:0004871,GO:0009416	signalling light
Potri.012G048800	0.472699	POPTR_0012s04610	Tetratricopeptide repeat (TPR) like superfamily protein		RNA regulation of transcription MYB domain transcription factor family
Potri.002G242900	0.472591		Protein of unknown function, DUF593		not assigned unknown
Potri.002G162600	0.472499	POPTR_0002s16410	PF05633 Protein of unknown function (DUF793)	GO:0009790	development unspecified
Potri.019G055600	0.472398		Major facilitator superfamily protein	GO:0022857,GO:0055085,GO:0016021	transport sugars
Potri.013G142600	0.472303		ribosomal protein S2	GO:0003735,GO:0006412,GO:0005622,GO:0005840,GO:0015935	protein synthesis ribosomal protein prokaryotic chloroplast 30S subunit S2
Potri.017G018400	0.47195	POPTR_0017s04970	peroxin 13		protein targeting peroxisomes
Potri.019G073400	0.471915	POPTR_0019s10230	matrix metalloproteinase	GO:0004222,GO:0008270,GO:0006508,GO:0031012,GO:0008152	protein degradation metalloprotease
Potri.002G243500	0.471895	POPTR_0002s24500	urease accessory protein Gurease accessory protein G	GO:0006184	amino acid metabolism degradation glutamate family arginine
Potri.018G100600	0.471869	POPTR_0018s10960	HAD superfamily hydrolase, subfamily IG, 5\' nucleotidase		not assigned unknown
Potri.001G446500	0.471828	POPTR_0001s43560			not assigned unknown
Potri.018G096700	0.471727	POPTR_0018s10570	diacylglycerol kinase 3	GO:0004143,GO:0007205	lipid metabolism Phospholipid synthesis diacylglycerol kinase
Potri.001G065200	0.471594		Pentatricopeptide repeat (PPR like) superfamily protein	GO:0005515	transport misc
Potri.019G087800	0.471593	POPTR_0019s11760			not assigned unknown
Potri.019G029200	0.471457	POPTR_0019s04470	vacuolar H+ ATPase subunit E isoform 3vacuolar H+ ATPase subunit E isoform 3	GO:0046961,GO:0015991,GO:0033178	transport p- and v-ATPases H+-transporting two-sector ATPase
Potri.017G032000	0.47119	POPTR_0017s06050	IBR domain containing protein	GO:0008270	protein degradation ubiquitin E3 RING
Potri.003G016500	0.47098		PF02362 B3 DNA binding domain	GO:0003677,GO:0006355	not assigned unknown
Potri.007G128600	0.470976	POPTR_0007s01960	Calcium binding EF hand family protein		signalling calcium
Potri.006G087400	0.470967	POPTR_0006s08770	DHHC type zinc finger family protein	GO:0008270	RNA regulation of transcription unclassified
Potri.010G122000	0.470915	POPTR_0010s13170	Metallo hydrolase/oxidoreductase superfamily protein	GO:0016787	not assigned unknown
Potri.014G102800	0.470905	POPTR_0014s09840	pre mRNA processing ribonucleoprotein binding region containing protein		RNA processing
Potri.002G103800	0.470904	POPTR_0002s10400	general regulatory factor 8general regulatory factor 8	GO:0019904	signalling 14-3-3 proteins
Potri.012G089600	0.470881	POPTR_0012s09140	cytochrome P450, family 71, subfamily A, polypeptide 22	GO:0005506,GO:0009055,GO:0016705,GO:0020037,GO:0055114	misc cytochrome P450
Potri.008G164300	0.470825	POPTR_0008s16420			not assigned unknown
Potri.017G097900	0.470648	POPTR_0125s00200			not assigned unknown
Potri.002G184300	0.470602	POPTR_0002s18510	Cysteine proteinases superfamily protein	GO:0008234,GO:0006508,GO:0004197,GO:0050790	protein degradation cysteine protease
Potri.014G084900	0.470596	POPTR_0014s08060	U box domain containing protein kinase family protein	GO:0004672,GO:0005524,GO:0006468,GO:0004842,GO:0016567,GO:0000151	protein postranslational modification kinase receptor like cytoplasmatic kinase VII
Potri.006G056100	0.470474	POPTR_0006s05480			not assigned unknown
Potri.004G021500	0.470402	POPTR_0004s02080	polyubiquitin 10	GO:0005515	protein degradation ubiquitin ubiquitin
Potri.008G053100	0.470285	POPTR_0008s05320	UDP XYL synthase 6UDP XYL synthase 6	GO:0003854,GO:0016616,GO:0006694,GO:0055114,GO:0003824,GO:0050662,GO:0044237,GO:0009058,GO:0008831,GO:0045226	cell wall precursor synthesis UXS
Potri.005G028900	0.470229	POPTR_0005s02860	Rab escort protein		signalling G-proteins
Potri.005G239000	0.470149		Gibberellin regulated family protein		hormone metabolism gibberelin induced-regulated-responsive-activated
Potri.016G048600	0.470133	POPTR_0016s04900	D111/G patch domain containing protein	GO:0003676,GO:0005622	not assigned unknown
Potri.012G089500	0.470097	POPTR_0012s09130	quinolinate synthase		Co-factor and vitamine metabolism iron-sulphur clusters
Potri.006G018100	0.47001				not assigned unknown
Potri.001G175000	0.46984	POPTR_0001s17500	lysophospholipase 2		lipid metabolism lipid degradation lipases
Potri.013G142400	0.469784		DNA directed RNA polymerase family protein	GO:0003677,GO:0003899,GO:0006351	RNA transcription
Potri.017G090200	0.46953	POPTR_0017s12600	Plant calmodulin binding protein related	GO:0005516	signalling calcium
Potri.004G033800	0.469482	POPTR_0004s03380	ARM repeat superfamily protein		not assigned unknown
Potri.012G106600	0.469449	POPTR_0012s10840	magnesium protoporphyrin IX methyltransferase	GO:0008168,GO:0008276,GO:0006479,GO:0005737,GO:0046406,GO:0015979,GO:0015995,GO:0008152	tetrapyrrole synthesis magnesium protoporphyrin IX methyltransferase
Potri.010G161200	0.469383	POPTR_0010s16860	nodulin related protein 1nodulin related protein 1		development unspecified
Potri.002G225700	0.469334	POPTR_0002s21610	RNA binding (RRM/RBD/RNP motifs) family protein	GO:0000166	not assigned unknown
Potri.009G057500	0.469303	POPTR_0009s06260	NAD(P) binding Rossmann fold superfamily protein	GO:0003854,GO:0016616,GO:0006694,GO:0055114,GO:0003824,GO:0050662,GO:0044237	secondary metabolism flavonoids dihydroflavonols dihydroflavonol 4-reductase
Potri.001G074200	0.469047	POPTR_0001s12360		GO:0080183	not assigned unknown
Potri.003G090800	0.469033	POPTR_0003s08940	Clathrin adaptor complexes medium subunit family protein	GO:0005515,GO:0006886,GO:0016192,GO:0030131,GO:0030132	protein targeting secretory pathway unspecified
Potri.002G005100	0.469027	POPTR_0002s00660	NAD(P) binding Rossmann fold superfamily protein	GO:0016491,GO:0008152,GO:0003854,GO:0016616,GO:0006694,GO:0055114,GO:0003824,GO:0050662,GO:0044237,GO:0009058,GO:0008831,GO:0045226	lipid metabolism exotics (steroids, squalene etc) 3-beta hydroxysteroid dehydrogenase/isomerase
Potri.013G096800	0.469023		dynamin like 3	GO:0003924,GO:0005525	misc dynamin
Potri.016G024800	0.469012	POPTR_0016s02550	ubiquitin conjugating enzyme 22	GO:0016881	protein degradation ubiquitin E2
Potri.010G231100	0.468992	POPTR_0010s23760	RING/U box superfamily protein		protein degradation ubiquitin E3 RING
Potri.005G259000	0.468936	POPTR_0005s28040	PLATZ transcription factor family protein		RNA regulation of transcription unclassified
Potri.006G256000	0.468816	POPTR_0006s27210	Phox (PX) domain containing protein	GO:0005515,GO:0035091,GO:0007154	not assigned unknown
Potri.001G298500	0.468757	POPTR_0001s30580	TIP41 like family protein	GO:0005829	not assigned unknown
Potri.006G067600	0.46865	POPTR_0006s06680	chloroplast thylakoid lumen protein		not assigned unknown
Potri.018G151300	0.468639	POPTR_0018s14820	RNA binding (RRM/RBD/RNP motifs) family protein		RNA RNA binding
Potri.007G004900	0.468583	POPTR_0007s14930	Tetratricopeptide repeat (TPR) like superfamily protein		development unspecified
Potri.017G058300	0.468562	POPTR_0017s08510	RNA recognition motif (RRM) containing protein	GO:0003676	RNA RNA binding
Potri.016G030800	0.468519	POPTR_0016s03060	protein kinase family protein / protein phosphatase 2C ( PP2C) family protein	GO:0004672,GO:0005524,GO:0006468,GO:0003824	protein postranslational modification
Potri.007G017800	0.468459	POPTR_0007s13580	Walls Are Thin 1	GO:0016020	development unspecified
Potri.015G096200	0.468383	POPTR_0015s10820	HCP like superfamily protein with MYND type zinc finger	GO:0008270	RNA regulation of transcription unclassified
Potri.001G162800	0.468274	POPTR_0001s16300	alanine aminotransferase 2	GO:0016740,GO:0030170,GO:0009058,GO:0016769	amino acid metabolism synthesis central amino acid metabolism alanine alanine aminotransferase
Potri.005G165200	0.468273	POPTR_0005s17040	Mitochondrial substrate carrier family protein		transport metabolite transporters at the mitochondrial membrane
Potri.003G114200	0.468254	POPTR_0003s11370	copper ion binding	GO:0005507	not assigned unknown
Potri.014G015600	0.468234	POPTR_0014s01590	GATA type zinc finger transcription factor family protein	GO:0008270	development unspecified
Potri.006G115700	0.468222	POPTR_0006s11680	heat shock transcription factor A3	GO:0003700,GO:0043565,GO:0006355,GO:0005634	RNA regulation of transcription HSF,Heat-shock transcription factor family
Potri.015G075100	0.468222	POPTR_0015s08630	Uncharacterised protein family (UPF0497)		not assigned unknown
Potri.013G005100	0.468156	POPTR_0013s00650	Peptidase C15, pyroglutamyl peptidase I like	GO:0006508	protein degradation
Potri.002G259900	0.468151	POPTR_0002s26150	Major facilitator superfamily protein	GO:0022857,GO:0055085,GO:0016021	transport sugars
Potri.013G066600	0.468147	POPTR_0013s06280			not assigned unknown
Potri.011G168000	0.468122	POPTR_0011s17110	RNA binding KH domain containing protein		RNA RNA binding
Potri.015G141400	0.468116	POPTR_0015s13360	XB3 ortholog 3 in Arabidopsis thaliana	GO:0005515	cell organisation
Potri.011G169700	0.468106	POPTR_0011s17250	Ribonuclease E inhibitor RraA/Dimethylmenaquinone methyltransferase		C1-metabolism
Potri.018G134100	0.468073	POPTR_0018s13400	Protein kinase superfamily protein	GO:0004672,GO:0005524,GO:0006468	protein postranslational modification kinase receptor like cytoplasmatic kinase VII
Potri.001G399400	0.467975	POPTR_0001s41010	proton pump interactor 1	GO:0005789	transport
Potri.017G137000	0.467867	POPTR_0017s02280	GDSL lipase 1	GO:0016788,GO:0006629	misc GDSL-motif lipase
Potri.001G240700	0.467759	POPTR_0001s24750	XH/XS domain containing protein	GO:0031047	RNA regulation of transcription putative transcription regulator
Potri.006G272400	0.467707	POPTR_0006s28720	serine/arginine rich 22	GO:0003676,GO:0008270	RNA processing splicing
Potri.008G137000	0.467656	POPTR_0008s13630	Protein of unknown function (DUF1712)		not assigned unknown
Potri.T169000	0.467608		NB ARC domain containing disease resistance protein	GO:0005515	stress biotic
Potri.011G115700	0.467524		Yippee family putative zinc binding protein		not assigned unknown
Potri.006G032500	0.467513	POPTR_0006s03100	Peroxisomal membrane 22 kDa (Mpv17/PMP22) family protein	GO:0016021	protein targeting peroxisomes
Potri.010G240000	0.467508	POPTR_0010s24640	AMMECR1 family		not assigned unknown
Potri.003G171400	0.467433	POPTR_0003s17000	HCP like superfamily protein with MYND type zinc finger	GO:0008270	RNA regulation of transcription unclassified
Potri.014G150600	0.467371	POPTR_0014s14830, POPTR_0014s14850, POPTR_0014s14840	PF00010 Helix loop helix DNA binding domain	GO:0006355-regulation of transcription, DNA-dependent;GO:0030528-transcription regulator activity	RNA regulation of transcription bHLH,Basic Helix-Loop-Helix family
Potri.005G099000	0.467351	POPTR_0005s10190	RING/U box superfamily protein		protein degradation ubiquitin E3 RING
Potri.010G002600	0.467324	POPTR_0010s00500	late embryogenesis abundant domain containing protein / LEA domain containing protein		not assigned unknown
Potri.001G418900	0.467288	POPTR_0001s44480	DDRGK domain		not assigned unknown
Potri.003G133600	0.467128	POPTR_0003s13340	VIRB2 interacting protein 1	GO:0005783	stress biotic
Potri.006G193500	0.467079	POPTR_0006s20790	protein binding	GO:0005515	not assigned unknown
Potri.002G018400	0.467041	POPTR_0002s02000	basic region/leucine zipper motif 27	GO:0003700,GO:0043565,GO:0046983,GO:0006355	not assigned unknown
Potri.003G151700	0.467019	POPTR_0003s15140	glycosyl hydrolase 9A1glycosyl hydrolase 9A1	GO:0004553,GO:0005975	cell wall degradation cellulases and beta -1,4-glucanases
Potri.002G138200	0.466941	POPTR_0002s13910			not assigned unknown
Potri.001G227800	0.466926				not assigned unknown
Potri.006G063200	0.466832	POPTR_0006s06200	MuDR family transposase	GO:0005515,GO:0003677,GO:0004803,GO:0006313,GO:0008270	DNA unspecified
Potri.019G085300	0.466742				not assigned unknown
Potri.T147900	0.466497		general regulatory factor 7	GO:0019904	signalling 14-3-3 proteins
Potri.001G376200	0.466242	POPTR_0001s38530	CLAVATA3/ESR RELATED 6	GO:0033612	not assigned unknown
Potri.001G318200	0.466075				not assigned unknown
Potri.006G033300	0.466016	POPTR_0006s03180	cytochrome P450, family 98, subfamily A, polypeptide 3	GO:0005506,GO:0009055,GO:0016705,GO:0020037,GO:0055114	misc cytochrome P450
Potri.013G107100	0.465956	POPTR_0013s11180	Calcium dependent lipid binding (CaLB domain) family protein	GO:0005515	not assigned unknown
Potri.001G215000	0.465946	POPTR_0001s22230	Protein kinase superfamily protein	GO:0004672,GO:0005524,GO:0006468	protein postranslational modification kinase receptor like cytoplasmatic kinase VII
Potri.017G072800	0.465787		cyclophilin 38	GO:0003755,GO:0006457	protein folding
Potri.017G114000	0.465761	POPTR_0005s15740	Rad23 UV excision repair protein family	GO:0005515,GO:0003684,GO:0006289,GO:0043161	DNA repair
Potri.012G022900	0.4657	POPTR_0012s03000	unknown protein		not assigned unknown
Potri.002G064400	0.465554	POPTR_0002s06490	gigantea protein (GI)		development unspecified
Potri.008G065300	0.465328	POPTR_0008s06550	Mov34/MPN/PAD 1 family protein	GO:0005515	protein degradation ubiquitin proteasom
Potri.010G100400	0.465285	POPTR_0010s11060	transducin family protein / WD 40 repeat family proteintransducin family protein / WD 40 repeat family protein	GO:0005515	protein targeting secretory pathway plasma membrane
Potri.008G215100	0.46523	POPTR_0008s22810	tetratricopeptide repeat (TPR) containing protein		not assigned unknown
Potri.004G161100	0.465141	POPTR_0004s16820	Kinesin motor family protein	GO:0003777,GO:0005524,GO:0007018	cell organisation
Potri.013G007900	0.465132				not assigned unknown
Potri.003G059900	0.465072	POPTR_0003s05860	unknown protein	GO:0009536	not assigned unknown
Potri.018G150000	0.465012			GO:0016021	not assigned unknown
Potri.005G081200	0.465006	POPTR_0005s08300	RING H2 finger A2A		not assigned unknown
Potri.019G128100	0.465002	POPTR_0019s14860	SOS3 interacting protein 4	GO:0004672,GO:0005524,GO:0006468,GO:0007165	protein postranslational modification
Potri.006G027300	0.464965	POPTR_0006s02810	dicarboxylate diiron protein, putative (Crd1)	GO:0016491,GO:0046872,GO:0055114	tetrapyrrole synthesis magnesium-protoporphyrin IX monomethyl ester (oxidative) cyclase
Potri.009G014600	0.46495	POPTR_0009s02000	Uncharacterised protein family (UPF0497)		not assigned unknown
Potri.011G070300	0.464689	POPTR_0011s06980	RAB GTPase homolog A1C	GO:0005525,GO:0007264,GO:0005622	signalling G-proteins
Potri.001G364000	0.464665	POPTR_0001s37420	PF06426 Serine acetyltransferase, N terminal;PF00132 Bacterial transferase hexapeptide (three repeats)	GO:0009001-serine O-acetyltransferase activity;GO:0006535-cysteine biosynthesis from serine;GO:0005737-cytoplasm	amino acid metabolism synthesis serine-glycine-cysteine group cysteine SAT
Potri.003G100600	0.46455	POPTR_0003s09980	ENHANCED DISEASE RESISTANCE 2	GO:0005515	stress biotic
Potri.015G142600	0.464528	POPTR_0015s13270	GTP binding	GO:0007264-small GTPase mediated signal transduction;GO:0005525-GTP binding;GO:0005634-nucleus;GO:0005737-cytoplasm;GO:0005622-intracellular	protein targeting secretory pathway unspecified
Potri.007G109700	0.46451	POPTR_0007s03800	Protein of unknown function (DUF506)		not assigned unknown
Potri.011G031500	0.464497	POPTR_0011s03410	Protein of unknown function (DUF1218)		not assigned unknown
Potri.016G038300	0.464441	POPTR_0016s03780			not assigned unknown
Potri.017G038000	0.464364	POPTR_0017s06560	Peroxidase superfamily protein	GO:0004601,GO:0020037,GO:0006979,GO:0055114	misc peroxidases
Potri.017G109000	0.464309	POPTR_0017s14270	plant adhesion molecule 1	GO:0005097,GO:0032313,GO:0005622	signalling G-proteins
Potri.014G180800	0.464195	POPTR_0014s17920	Proteasome component (PCI) domain protein	GO:0005515	signalling light COP9 signalosome
Potri.002G235800	0.463876	POPTR_0002s23690	PHYTOCYSTATIN 2	GO:0004869	protein degradation cysteine protease
Potri.007G018700	0.463842	POPTR_0007s13480, estExt_fgenesh4_pg C_LG_VII1132, Pt-UBC17 1	ubiquitin conjugating enzyme 16	GO:0016881-acid-D-amino acid ligase activity	protein degradation ubiquitin E2
Potri.016G072300	0.46372	POPTR_0016s07310	E2F transcription factor 3	GO:0003700,GO:0006355,GO:0005667	RNA regulation of transcription E2F/DP transcription factor family
Potri.015G007300	0.463601	POPTR_0015s00970	NagB/RpiA/CoA transferase like superfamily protein		OPP oxidative PP 6-phosphogluconolactonase
Potri.015G099700	0.463558	POPTR_0015s11180	HVA22 homologue E		hormone metabolism abscisic acid induced-regulated-responsive-activated
Potri.005G195700	0.463466	POPTR_0005s21750	Peroxidase superfamily protein	GO:0004601,GO:0020037,GO:0006979,GO:0055114	misc peroxidases
Potri.017G135600	0.463404	POPTR_0017s02410	polyubiquitin 10polyubiquitin 10	GO:0005515	protein degradation ubiquitin ubiquitin
Potri.006G213400	0.463399	POPTR_0006s22990	FUS3 complementing gene 1	GO:0004672,GO:0005524,GO:0006468	protein postranslational modification
Potri.007G031900	0.463236	POPTR_0007s12250	calmodulin like 41		signalling calcium
Potri.019G071300	0.4632	POPTR_0019s10000			not assigned unknown
Potri.003G133800	0.463034	POPTR_0003s13360	CAAX amino terminal protease family protein	GO:0016020	protein degradation
Potri.007G101500	0.462971	POPTR_0007s04580	vacuolar protein sorting associated protein 20 2	GO:0015031	cell vesicle transport
Potri.006G022700	0.462963				not assigned unknown
Potri.002G148100	0.462942	POPTR_0002s14900	Transducin/WD40 repeat like superfamily protein	GO:0005515	development unspecified
Potri.013G080700	0.462735		Peptidyl tRNA hydrolase II (PTH2) family protein	GO:0004045,GO:0006412	not assigned unknown
Potri.013G138200	0.462518		maturase K	GO:0006397,GO:0009507	RNA processing splicing
Potri.001G425500	0.462511		NB ARC domain containing disease resistance protein	GO:0043531,GO:0006915,GO:0005524	stress biotic
Potri.001G149800	0.462455	POPTR_0003s03230	PF09747 Coiled coil domain containing protein (DUF2052)		not assigned unknown
Potri.001G051200	0.462399	POPTR_0001s14360	FAD/NAD(P) binding oxidoreductase family protein	GO:0004506,GO:0050660,GO:0055114,GO:0016021,GO:0004497	misc oxidases - copper, flavone etc
Potri.010G074300	0.462334	POPTR_0010s08510	Signal transduction histidine kinase, hybrid type, ethylene sensor	GO:0000156,GO:0000160,GO:0006355,GO:0000155,GO:0007165,GO:0016020,GO:0005515,GO:0005524	hormone metabolism ethylene signal transduction
Potri.006G162500	0.462278		Protein of unknown function, DUF538		not assigned unknown
Potri.002G253800	0.462272	POPTR_0002s25510	photosystem I subunit E 2	GO:0015979,GO:0009522,GO:0009538	PS lightreaction photosystem I PSI polypeptide subunits
Potri.002G168900	0.462007	POPTR_0002s17030	PF00249 Myb like DNA binding domain	GO:0003677-DNA binding	RNA regulation of transcription MYB-related transcription factor family
Potri.015G080100	0.461998	POPTR_0015s09170	Sec14p like phosphatidylinositol transfer family protein		transport misc
Potri.015G109700	0.461961	POPTR_0015s12120	unknown protein		not assigned unknown
Potri.011G058400	0.461929	POPTR_0011s05740	NAC domain containing protein 73	GO:0003677,GO:0006355	development unspecified
Potri.006G037700	0.461907				not assigned unknown
Potri.001G178100	0.461904	POPTR_0001s17840	BRCT domain containing DNA repair protein	GO:0005622	DNA repair
Potri.001G398600	0.461877	POPTR_0001s40920	3 hydroxyacyl CoA dehydrogenase family protein	GO:0003857,GO:0016491,GO:0006631,GO:0055114	Biodegradation of Xenobiotics 3-hydroxybutyryl-CoA dehydrogenase
Potri.019G073800	0.461829		matrix metalloproteinasematrix metalloproteinase	GO:0004222,GO:0008270,GO:0006508,GO:0031012,GO:0008152	protein degradation metalloprotease
Potri.017G080000	0.461811	POPTR_0017s11620	Galactose mutarotase like superfamily protein	GO:0016853,GO:0005975,GO:0019318	minor CHO metabolism others
Potri.014G161500	0.461809				not assigned unknown
Potri.001G311600	0.461753	POPTR_0001s31900	RNA binding (RRM/RBD/RNP motifs) family protein	GO:0003676	RNA processing
Potri.001G038400	0.461752				not assigned unknown
Potri.012G066200	0.46168	POPTR_0012s06760	3 phosphoserine phosphatase	GO:0003824,GO:0008152	amino acid metabolism synthesis serine-glycine-cysteine group serine phosphoserine phosphatase
Potri.010G139100	0.461348	POPTR_0010s14890	Chaperone DnaJ domain superfamily protein	GO:0031072	not assigned unknown
Potri.011G122700	0.461314	POPTR_0011s12340	Protein of unknown function (DUF1218)		not assigned unknown
Potri.012G117900	0.461272				not assigned unknown
Potri.T077100	0.461191	POPTR_0019s09880	disease resistance protein (TIR NBS LRR class), putative	GO:0005515,GO:0043531,GO:0007165,GO:0005622,GO:0045087,GO:0031224,GO:0004888,GO:0006915,GO:0005524	stress biotic PR-proteins
Potri.003G098100	0.461064	POPTR_0003s09680	GHMP kinase family protein	GO:0005524,GO:0016310,GO:0016301	secondary metabolism isoprenoids mevalonate pathway phosphomevalonate kinase
Potri.004G056600	0.460858	POPTR_0004s05550	dual specificity protein phosphatase related		protein postranslational modification
Potri.001G229300	0.460852	POPTR_0001s23640	DNA binding bromodomain containing protein	GO:0003677,GO:0005515	RNA regulation of transcription Bromodomain proteins
Potri.007G114200	0.460709	POPTR_0007s03390, fgenesh4_pg C_LG_VII000302			not assigned unknown
Potri.003G146200	0.460681	POPTR_0003s14620	Tetratricopeptide repeat (TPR) like superfamily protein	GO:0045040,GO:0005742	not assigned unknown
Potri.001G355100	0.460637		senescence related gene 1	GO:0016491,GO:0016706,GO:0055114	hormone metabolism ethylene synthesis-degradation
Potri.011G134200	0.460595	POPTR_0011s13770	polyubiquitin 10	GO:0005515	protein degradation ubiquitin ubiquitin
Potri.006G257400	0.460523	POPTR_0006s27350	Zinc finger domain of monoamine oxidase A repressor R1 protein		not assigned unknown
Potri.017G060200	0.460488				not assigned unknown
Potri.010G067100	0.46037	POPTR_0010s07750	arpc2b (actin related protein C2B); structural molecule	GO:0030833-regulation of actin polymerization;GO:0005856-cytoskeleton	cell organisation
Potri.005G176500	0.460273	POPTR_0005s15780			RNA regulation of transcription putative transcription regulator
Potri.011G065900	0.460231	POPTR_0011s07400	Dof type zinc finger DNA binding family protein	GO:0003677,GO:0008270,GO:0006355	RNA regulation of transcription C2C2(Zn) DOF zinc finger family
Potri.013G141300	0.460212				not assigned unknown
Potri.005G228600	0.460145	POPTR_0005s25020			not assigned unknown
Potri.001G153300	0.460037	POPTR_0001s15320	ATP dependent caseinolytic (Clp) protease/crotonase family protein	GO:0003824,GO:0008152	amino acid metabolism degradation aspartate family lysine
Potri.017G071400	0.459921	POPTR_0017s10760	DEAD box RNA helicase family protein	GO:0003676,GO:0005524,GO:0008026,GO:0004386,GO:0005515,GO:0003677,GO:0016787	RNA processing RNA helicase
Potri.001G471400	0.45992	POPTR_0001s47540	actin related protein 8	GO:0005515	cell organisation
Potri.006G196900	0.459601	POPTR_0006s21140	Galactose oxidase/kelch repeat superfamily protein	GO:0005515	protein degradation ubiquitin E3 SCF FBOX
Potri.018G081400	0.459471	POPTR_0018s08810	SITE 1 protease	GO:0004252,GO:0006508	protein degradation subtilases
Potri.014G042700	0.459268	POPTR_0014s04220	Nucleotide diphospho sugar transferase family protein	GO:0005783	not assigned unknown
Potri.001G056600	0.459037		chaperone protein dnaJ related		protein folding
Potri.016G064100	0.458887	POPTR_0016s06410	ubiquitin specific protease 12	GO:0004221,GO:0006511,GO:0005515	protein degradation ubiquitin ubiquitin protease
Potri.001G136000	0.458844	POPTR_0001s01840	basic region/leucine zipper transcription factor 16	GO:0003700,GO:0043565,GO:0046983,GO:0006355,GO:0003677,GO:0006351,GO:0005634	RNA regulation of transcription bZIP transcription factor family
Potri.006G241600	0.458764	POPTR_0006s25830	aspartate aminotransferase 3aspartate aminotransferase 3	GO:0016740,GO:0030170,GO:0009058,GO:0016769,GO:0008483,GO:0006520	amino acid metabolism synthesis central amino acid metabolism aspartate aspartate aminotransferase
Potri.004G092500	0.45874	POPTR_0004s09150	carboxyesterase 18	GO:0016787,GO:0008152	Biodegradation of Xenobiotics
Potri.001G178700	0.458648	POPTR_0001s17890			not assigned unknown
Potri.009G162800	0.458521	POPTR_0009s16430, eugene3 00090074	PF11250 Protein of unknown function (DUF3049)		not assigned unknown
Potri.013G050900	0.458475		Protein of Unknown Function (DUF239)		protein degradation
Potri.009G056600	0.45843	POPTR_0009s06150	Acyl CoA N acyltransferases (NAT) superfamily protein	GO:0008080,GO:0016747,GO:0008152	amino acid metabolism degradation glutamate family glutamine
Potri.005G198200	0.458347	POPTR_0005s22010			not assigned unknown
Potri.008G206300	0.458342	POPTR_0008s21121	MuDR family transposase	GO:0005515,GO:0008270	RNA regulation of transcription unclassified
Potri.001G296300	0.458058			GO:0070461	not assigned unknown
Potri.006G099400	0.458034		carboxyl terminal domain (ctd) phosphatase like 2	GO:0003725,GO:0005622,GO:0005515	RNA RNA binding
Potri.019G118500	0.457971	POPTR_0019s14100	photosynthetic electron transfer C	GO:0016491,GO:0051537,GO:0055114,GO:0009496,GO:0042651,GO:0016679	PS lightreaction cytochrome b6/f iron sulfur subunit
Potri.008G100800	0.457879	POPTR_0008s10020	lipoamide dehydrogenase 2lipoamide dehydrogenase 2	GO:0016491,GO:0050660,GO:0055114,GO:0009055,GO:0008033,GO:0045454,GO:0005737,GO:0004148	TCA / org transformation TCA pyruvate DH E3
Potri.006G083600	0.45761	POPTR_0006s08370	Acyl CoA N acyltransferase with RING/FYVE/PHD type zinc finger domain	GO:0005515	RNA regulation of transcription PHD finger transcription factor
Potri.014G164400	0.457343	POPTR_0014s16230	GRAS family transcription factor		RNA regulation of transcription GRAS transcription factor family
Potri.002G105100	0.457171	POPTR_0002s10530	Clathrin adaptor complexes medium subunit family proteinClathrin adaptor complexes medium subunit family protein	GO:0005515,GO:0006886,GO:0016192,GO:0030131	protein targeting secretory pathway unspecified
Potri.005G102100	0.457111	POPTR_0005s10510	Protein kinase superfamily protein	GO:0004672,GO:0005524,GO:0006468	protein postranslational modification
Potri.001G079900	0.45711	POPTR_0001s11770	ethylene responsive element binding factor 1	GO:0003700,GO:0006355	RNA regulation of transcription AP2/EREBP, APETALA2/Ethylene-responsive element binding protein family
Potri.002G051900	0.457096	POPTR_0002s05280	Transducin/WD40 repeat like superfamily protein	GO:0005515	development unspecified
Potri.001G225000	0.457006	POPTR_0001s23220	Tryptophan/tyrosine permease	GO:0003333	transport amino acids
Potri.001G071100	0.456929	POPTR_0001s12630	60S ribosomal protein L21 (RPL21C)	GO:0003735-structural constituent of ribosome;GO:0006412-protein biosynthesis;GO:0005622-intracellular;GO:0005840-ribosome	protein synthesis ribosomal protein eukaryotic 60S subunit L21
Potri.009G169600	0.456902	POPTR_0009s17060	Vacuolar sorting protein 9 (VPS9) domain		protein targeting secretory pathway vacuole
Potri.017G115100	0.45681	POPTR_0005s15610	alpha/beta Hydrolases superfamily protein		not assigned unknown
Potri.014G113200	0.456715		P glycoprotein 21P glycoprotein 21	GO:0005524,GO:0016887,GO:0042626,GO:0006810,GO:0055085,GO:0016021	transport ABC transporters and multidrug resistance systems
Potri.002G260800	0.456714	POPTR_0002s26230		GO:0003677	not assigned unknown
Potri.018G071500	0.456707	POPTR_0018s06490	RING/FYVE/PHD zinc finger superfamily protein		protein degradation ubiquitin E3 RING
Potri.004G027400	0.456641	POPTR_0004s02660	S locus lectin protein kinase family protein	GO:0004672,GO:0005524,GO:0006468,GO:0048544,GO:0005529	signalling receptor kinases S-locus glycoprotein like
[truncated: 24,447 more rows]

## Sheet: Table S6
Table S6. List of all peptides identified in the proteomic study in the greenhouse-grown trees.
Columns indicate: Peptide marker, amino-acid sequence of the identified peptide and the molecular weight (D); number, of peptides identified; Gene model, JGI V3.0 IDs for Populus trichocarpa; p(CORR), statistics whereby |p(CORR)|≥ 0.5 depicts statistically significant difference in the transgenic lines compared to the wild-type. Blue color (in lower part of the table) indicates upregulation and r…
Peptide marker	Number	Gene model	p(CORR)	Other gene model	Gene ontology (GO) ID	Functional annotation	MapMan Biological process
NWDYTGLVNALHNGEGK_1887.8984	3	Potri.011G064000	0.810768		GO:0000287,GO:0030976,GO:0003824	Thiamine pyrophosphate dependent pyruvate decarboxylase family protein	fermentation PDC
MGLLLVYDVTDESSFNNLR_2228.0904	1	Potri.008G051700	0.771665	POPTR_0008s05160	GO:0003924,GO:0005525,GO:0007264,GO:0005634,GO:0005737,GO:0005622	RAB GTPase homolog 8A	signalling G-proteins
DYNVDMLPKFMMANGNLVR_2228.0661	2	Potri.007G146600	0.771665	POPTR_0007s00270		guanosine nucleotide diphosphate dissociation inhibitor 1	signalling G-proteins
LVMEKSPHSYLAFSGAEEFAR_2369.1594	2	Potri.002G122900	0.766196	POPTR_0002s12440	GO:0016787	N-terminal nucleophile aminohydrolases (Ntn hydrolases) superfamily protein	amino acid metabolism degradation aspartate family asparagine L-asparaginase
GYNAQEYYDRIPELR_1887.8872	1	P00489	0.756442
HLSDPFGNNLLTVLAGSAER_2111.0880	1	Potri.019G063100	0.738829	POPTR_0019s09140	GO:0016020,GO:0009765	light harvesting complex of photosystem II 5	PS lightreaction photosystem II LHC-II
LKQEYFVVAATLQDIIR_2007.1273	1	P00489	0.707669
VNSQSGYLDYDKLEEK_1887.8971	1	Potri.001G320400	0.686156	POPTR_0001s32770	GO:0004372,GO:0006544,GO:0006563	serine hydroxymethyltransferase 4	C1-metabolism glycine hydroxymethyltransferase
VDYAVPSLGREFGSVFLGEK_2170.1179	1	Potri.015G109300	0.677682	POPTR_0015s12080	GO:0003676,GO:0016788	TUDOR-SN protein 1	RNA regulation of transcription Zn-finger(CCHC)
NMGLYGERLGALSLVCK_1880.9721	1	Potri.006G241600	0.649739	POPTR_0006s25830	GO:0016740,GO:0030170,GO:0009058,GO:0016769,GO:0008483,GO:0006520	aspartate aminotransferase 3	amino acid metabolism synthesis central amino acid metabolism aspartate aspartate aminotransferase
LKETTYEWELLNDVK_1880.9640	1	Potri.005G241100	0.649739	POPTR_0005s26260	GO:0005524,GO:0051082,GO:0006457,GO:0006950	Chaperone protein htpG family protein	stress abiotic heat
HCPNALVNMLSNPVNSTVPLAAEVFK_2822.4328	1	Potri.001G376500	0.649639	POPTR_0001s38560	GO:0016491,GO:0055114,GO:0003854,GO:0016616,GO:0006694,GO:0030060,GO:0006108	Lactate/malate dehydrogenase family protein	TCA / org transformation TCA malate DH
TVDTSPQELLSFFR_1639.8326	1	Potri.010G038400	0.640289	POPTR_0010s04790	GO:0016624,GO:0008152,GO:0003824,GO:0030976	pyruvate dehydrogenase complex E1 alpha subunit	TCA / org transformation TCA pyruvate DH E1
QLEFLDLQDEYVK_1639.8214	1	Potri.006G031000	0.640289	POPTR_0006s02950	GO:0005524,GO:0009378,GO:0006281,GO:0006310,GO:0016887	regulatory particle triple-A ATPase 3	protein degradation ubiquitin proteasom
QWALDLSER_1117.5636	1	Potri.018G082900	0.634623	POPTR_0018s08940	GO:0003824,GO:0008152,GO:0003857,GO:0016491,GO:0006631,GO:0055114	Enoyl-CoA hydratase/isomerase family	lipid metabolism lipid degradation beta-oxidation multifunctional
LVSQLLTLMDGLK_1430.8287	5	Potri.006G125500	0.625711	POPTR_0006s12740	GO:0005524,GO:0009378,GO:0006281,GO:0006310,GO:0016887	ATPase, AAA-type, CDC48 protein	protein degradation AAA type
GLSMGLQSVVDEGNDK_1664.7796	1	Potri.011G007600	0.621369	POPTR_0021s00290	GO:0004190,GO:0006508,GO:0006629	aspartic proteinase A1	protein degradation aspartate protease
YAEVKPALSNMVAAAK_1678.8833	2	Potri.004G190900	0.619592	POPTR_0004s20220	GO:0003871,GO:0009086,GO:0008270,GO:0008652	Cobalamin-independent synthase family protein	amino acid metabolism synthesis aspartate family methionine
LQPSSFVVNSEKPEK_1688.8854	1	Potri.012G051600	0.617937	POPTR_0012s04830		zinc knuckle (CCHC-type) family protein	not assigned unknown
ADELSNLLRER_1315.6965	2	Potri.005G154600	0.598905		GO:0005524,GO:0016820,GO:0015991,GO:0033178,GO:0046933,GO:0046961,GO:0015992,GO:0046034,GO:0016469	ATP synthase subunit alpha	PS lightreaction ATP synthase
VQQLLQDFFNGKELCK_1967.9895	9	Potri.001G042600	0.589322	POPTR_0001s03410	GO:0000902,GO:0005524	heat shock protein 70	stress abiotic heat
WLSLDNNAK_1060.5422	1	Potri.012G017500	0.587303	POPTR_0012s02460	GO:0008565,GO:0006886	ARM repeat superfamily protein	protein targeting nucleus
GVARSMPTSSGLDLVAK_1688.9000	1	Potri.010G109500	0.584097	POPTR_0010s11970	GO:0016868,GO:0005975	Phosphoglucomutase/phosphomannomutase family protein	not assigned unknown
AGFAGDDAPR_976.4483	5	Potri.001G309500	0.58163	POPTR_0001s31700		actin 7	cell organisation
ATDTVLQGPGK_1086.5790	1	Potri.008G080500	0.580278	POPTR_0008s08000	GO:0016616,GO:0055114,GO:0006102,GO:0004450	cytosolic NADP+-dependent isocitrate dehydrogenase	TCA / org transformation TCA IDH
SPGEEFDKVFTALCAGK_1855.8895	2	Potri.010G224100	0.579738	POPTR_0010s23100	GO:0016841,GO:0009058	PHE ammonia lyase 1	secondary metabolism phenylpropanoids lignin biosynthesis PAL
SNSFLEGVAQK_1179.6004	1	Potri.017G061100	0.575762	POPTR_0017s08810	GO:0016820,GO:0015991,GO:0033180	vacuolar ATP synthase subunit C (VATC) / V-ATPase C subunit / vacuolar proton pump C subunit (DET3)	transport p- and v-ATPases
NHYVEGGDAGNREDYLNELLR_2434.1382	1	Potri.006G073200	0.572306	POPTR_0006s07290	GO:0003735,GO:0006412,GO:0005840	Ribosomal protein L30/L7 family protein	protein synthesis ribosomal protein eukaryotic 60S subunit L7
SELKDLFLNSAVQLDVAGNR_2190.1401	1	Potri.017G115400	0.569968	POPTR_0005s15580	GO:0003735,GO:0006412,GO:0005622,GO:0005840	Ribosomal protein S7e family protein	protein synthesis ribosomal protein eukaryotic 40S subunit S7
GVARSMPTSAALDVVAK_1688.9000	1	Potri.008G132500	0.568099	POPTR_0008s13180	GO:0016868,GO:0005975	Phosphoglucomutase/phosphomannomutase family protein	not assigned unknown
RGTLGGTCLNVGCLPSK_1789.9048	2	Potri.008G100800	0.555401	POPTR_0008s10020	GO:0016491,GO:0050660,GO:0055114,GO:0009055,GO:0008033,GO:0045454,GO:0005737,GO:0004148	lipoamide dehydrogenase 2	TCA / org transformation TCA pyruvate DH E3
LRDDLECLK_1161.5933	1	Potri.002G064600	0.553757	POPTR_0002s06500	GO:0003723,GO:0003735,GO:0006412,GO:0005622,GO:0005840	Ribosomal protein S13/S18 family	protein synthesis ribosomal protein eukaryotic 40S subunit S18
YAEVKPALSNMVAAAK_1662.8884	2	Potri.004G190900	0.55252	POPTR_0004s20220	GO:0003871,GO:0009086,GO:0008270,GO:0008652	Cobalamin-independent synthase family protein	amino acid metabolism synthesis aspartate family methionine
NAVFGDSSALAPGGVRLGAPAMTSR_2418.2194	1	Potri.017G059300	0.551545	POPTR_0017s08600	GO:0004372,GO:0006544,GO:0006563	serine hydroxymethyltransferase 4	PS photorespiration serine hydroxymethyltransferase
LVLGNTPVGELNVEER_1738.9334	1	Potri.002G103800	0.548126	POPTR_0002s10400	GO:0019904	general regulatory factor 8	signalling 14-3-3 proteins
LSSLTQLR_917.5415	1	Potri.001G237200	0.540617	POPTR_0001s24380	GO:0003854,GO:0016616,GO:0006694,GO:0055114,GO:0003824,GO:0050662,GO:0044237,GO:0009058,GO:0008831,GO:0045226	UDP-XYL synthase 5	cell wall precursor synthesis UXS
LEKGASYEDLK_1252.6420	1	Potri.012G094100	0.53763	POPTR_0012s09570	GO:0016620,GO:0055114	glyceraldehyde-3-phosphate dehydrogenase C2	glycolysis cytosolic branch glyceraldehyde 3-phosphate dehydrogenase (GAP-DH)
DALMNSQEEFLFR_1599.7472	1	Potri.001G036900	0.537139	POPTR_0001s07400	GO:0003824,GO:0008152	4-coumarate:CoA ligase 2	secondary metabolism phenylpropanoids lignin biosynthesis 4CL
GTVELAGTNGETTTQGLDGLGQR_2275.1161	1	Potri.018G090100	0.535216	POPTR_0018s09730	GO:0004332,GO:0006096	Aldolase superfamily protein	PS calvin cycle aldolase
EFLWQEGHTAFATK_1664.8067	1	Potri.014G112400	0.527094	POPTR_0014s10800	GO:0000166,GO:0004812,GO:0005524,GO:0006418,GO:0005737,GO:0004827,GO:0006433,GO:0006412	Class II aaRS and biotin synthetases superfamily protein	protein aa activation bifunctional aminoacyl-tRNA synthetase
SLLNDLLNLNLSDTTEK_1903.9859	2	Potri.005G093200	0.524899	POPTR_0005s09610	GO:0004356,GO:0006807,GO:0006542	glutamine synthase clone F11	N-metabolism ammonia metabolism glutamine synthetase
MNRLSHHLLAPFSSHR_1903.9708	1	Potri.004G190900	0.524899	POPTR_0004s20220	GO:0003871,GO:0009086,GO:0008270,GO:0008652	Cobalamin-independent synthase family protein	amino acid metabolism synthesis aspartate family methionine
VKGGSPYGAGTFAGDGSR_1683.8085	2	Potri.001G410700	0.524544	POPTR_0001s43940	GO:0010181,GO:0016491,GO:0009055,GO:0050662	Quinone reductase family protein	lipid metabolism exotics(steroids, squalene etc)
LWATNEVR_988.5211	3	Potri.004G063300	0.522316	POPTR_1064s00200	GO:0003735,GO:0006412,GO:0005840	Ribosomal protein L18ae/LX family protein	protein synthesis ribosomal protein eukaryotic 60S subunit L18A
DGTLVLQFETR_1278.6688	1	Potri.015G109200	0.519583	POPTR_0015s12070	GO:0005509	calnexin 1	signalling calcium
ALFVDLEPSVLDEVR_1701.9058	2	Potri.013G056800	0.515941	POPTR_0013s05340	GO:0051258,GO:0043234,GO:0003924,GO:0005525,GO:0006184,GO:0007017,GO:0005874	tubulin alpha-5	cell organisation
VDVEGSFHTEWFK_1580.7380	2	Potri.T017600	0.515311	POPTR_0004s10870	GO:0004616,GO:0050661,GO:0006098,GO:0055114	6-phosphogluconate dehydrogenase family protein	OPP oxidative PP 6-phosphogluconate dehydrogenase
MQADATLPVAQRR_1456.7689	1	Potri.003G220400	0.514144	POPTR_0003s21070		Mitochondrial substrate carrier family protein	transport metabolite transporters at the mitochondrial membrane
DPPVMHLTDLTTSSSKK_1856.9422	1	Potri.015G109300	0.513794	POPTR_0015s12080	GO:0003676,GO:0016788	TUDOR-SN protein 1	RNA regulation of transcription Zn-finger(CCHC)
LFNLSKEDDVR_1335.6903	4	Potri.001G311000	0.513036	POPTR_0001s31850	GO:0003735,GO:0006412,GO:0005622,GO:0005840	Ribosomal protein S6e	protein synthesis ribosomal protein eukaryotic 40S subunit S6
VVVADSLDDLVTK_1373.7522	1	Potri.005G179000	0.512971	POPTR_0005s20120	GO:0045454,GO:0009306,GO:0005788	PDI-like 1-1	redox thioredoxin
GHYTVGRELVELCLDR_1916.9647	1	Potri.013G056800	0.509893	POPTR_0013s05340	GO:0051258,GO:0043234,GO:0003924,GO:0005525,GO:0006184,GO:0007017,GO:0005874	tubulin alpha-5	cell organisation
VYAEAYGQDLLKDLDK_1840.9327	1	Potri.007G092500	0.509218	POPTR_0007s05490	GO:0005509,GO:0005544	annexin 2	cell organisation
KPDELTKEEYAAFYK_1831.9113	1	Potri.001G466000	0.509121	POPTR_0001s47020	GO:0005524,GO:0051082,GO:0006457,GO:0006950	HEAT SHOCK PROTEIN 81.4	stress abiotic heat
LAGESESNLRK_1203.6328	4	Potri.006G125500	0.506222	POPTR_0006s12740	GO:0005524,GO:0009378,GO:0006281,GO:0006310,GO:0016887	ATPase, AAA-type, CDC48 protein	protein degradation AAA type
LSELSTTLKEVEGEK_1662.8796	1	Potri.006G021200	0.504723	POPTR_0006s02200	GO:0009737,GO:0046686,GO:0005886	WPP domain-interacting tail-anchored protein	cell organisation
QGFLHPDEVHLFGYAR_1885.9344	1	Potri.001G337400	0.503115	POPTR_0001s36160	GO:0004345,GO:0050661,GO:0006006,GO:0055114	glucose-6-phosphate dehydrogenase 6	OPP oxidative PP G6PD
SREFLWQEGHTAFATK_1907.9399	1	Potri.014G112400	0.502742	POPTR_0014s10800	GO:0000166,GO:0004812,GO:0005524,GO:0006418,GO:0005737,GO:0004827,GO:0006433,GO:0006412	Class II aaRS and biotin synthetases superfamily protein	protein aa activation bifunctional aminoacyl-tRNA synthetase
VESELSDVCASLLR_1577.7840	1	Potri.005G157700	0.499805	POPTR_0005s17740	GO:0019904	general regulatory factor 8	signalling 14-3-3 proteins
FQSVVSFLPTMATVLSPEVVEREAESGGR_3122.5827	1	Potri.012G066100	0.493831	POPTR_0012s06750	GO:0046933,GO:0046961,GO:0015986,GO:0045261	gamma subunit of Mt ATP synthase	mitochondrial electron transport / ATP synthesis F1-ATPase
LFLEELAR_990.5619	1	Potri.003G123700	0.491922		GO:0003824,GO:0050662,GO:0044237,GO:0006012,GO:0003978	UDP-D-glucose/UDP-D-galactose 4-epimerase 1	cell wall precursor synthesis UGE
GMWSLPLNLPGSTFR_1675.8625	1	Potri.012G115000	0.49148	POPTR_0012s11470	GO:0005506,GO:0009055,GO:0016705,GO:0020037,GO:0055114	cytochrome P450, family 716, subfamily A, polypeptide 1	misc cytochrome P450
FSQRTQLLTENYQVV_1825.9443	1	Potri.015G125400	0.489706	POPTR_0015s14960	GO:0005515,GO:0006886,GO:0016192,GO:0030131	clathrin adaptor complexes medium subunit family protein	cell vesicle transport
VVDSMTENLRPTR_1517.7741	2	Potri.008G027100	0.488492	POPTR_0008s02740	GO:0000287,GO:0004743,GO:0030955,GO:0006096	Pyruvate kinase family protein	glycolysis cytosolic branch pyruvate kinase (PK)
MAAAVAVPVVTDQTAAVVAPAAETPAAEQFPNR_3263.6729	1	Potri.002G062700	0.488337	POPTR_0002s06340	GO:0003676,GO:0003723	poly(A) binding protein 3	RNA processing
DYYFALAHTVR_1355.6743	1	P00489	0.487873
GSSVGDAGGAADRVLNQLLTEMDGMTAK_2764.3240	2	Potri.015G080600	0.486564	POPTR_0015s09220	GO:0005524,GO:0009378,GO:0006281,GO:0006310,GO:0016887	ATPase, AAA-type, CDC48 protein	protein degradation AAA type
NLLNGTVFR_1034.5629	5	Potri.001G347800	0.486282	POPTR_0001s35080	GO:0016616,GO:0055114,GO:0006102,GO:0004450	Isocitrate/isopropylmalate dehydrogenase family protein	TCA / org transformation TCA IDH
SPTLAMLNAESTKCTPPQNGSK_2332.1272	1	Potri.009G160900	0.484441	POPTR_0009s16250			cell vesicle transport
MWTNYVPPATNSK_1508.7202	1	Potri.012G111200	0.482438	POPTR_0012s11300	GO:0003676,GO:0016788	TUDOR-SN protein 1	RNA regulation of transcription Zn-finger(CCHC)
YHGTYDFLFVDADK_1690.7748	1	Potri.001G304800	0.479704	POPTR_0001s31220	GO:0008171	S-adenosyl-L-methionine-dependent methyltransferases superfamily protein	secondary metabolism phenylpropanoids lignin biosynthesis CCoAOMT
FDGALNVDVTEFQTNLVPYPR_2396.1769	4	Potri.001G289500	0.478569	POPTR_0001s29670	GO:0051258,GO:0043234,GO:0003924,GO:0005525,GO:0006184,GO:0007017,GO:0005874	Tubulin/FtsZ family protein	cell organisation
FLTKNEDGVSVSPLCLMNQDK_2396.1472	2	Potri.012G006400	0.478569	POPTR_0012s00670	GO:0008171,GO:0008168,GO:0046983	O-methyltransferase 1	misc O-methyl transferases
GGTEHLGLPVFNSVSEAK_1841.9392	1	Potri.005G091400	0.477086	POPTR_0005s09370	GO:0003824,GO:0008152,GO:0005488	Succinyl-CoA ligase, alpha subunit	TCA / org transformation TCA succinyl-CoA ligase
VPDVYGVFQFK_1298.6780	2	Potri.005G127000	0.475376	POPTR_0005s12850	GO:0004579,GO:0018279,GO:0005789	dolichyl-diphosphooligosaccharide-protein glycosyltransferase 48kDa subunit family protein	protein glycosylation
HFPSVNWLLSYSK_1577.8111	2	Potri.008G005000	0.474241	POPTR_0008s00560	GO:0005524,GO:0016820,GO:0015991,GO:0033178,GO:0046933,GO:0046961,GO:0015992,GO:0046034,GO:0016469	vacuolar ATP synthase subunit A	transport p- and v-ATPases H+-transporting two-sector ATPase
LVTVEDLVHNHWATYGR_2010.0192	1	Potri.008G132500	0.474045	POPTR_0008s13180	GO:0016868,GO:0005975	Phosphoglucomutase/phosphomannomutase family protein	not assigned unknown
SAGYDTLVLAGAEYGSGSSR_1960.9247	1	Potri.014G153400	0.47261	POPTR_0014s15170	GO:0008152	aconitase 3	TCA / org transformation TCA aconitase
AGCYAANVLLQRSGCTYPEKPDFS_2704.2495	1	Potri.008G038100	0.471482	POPTR_0008s03800	GO:0006166,GO:0004001	adenosine kinase 2	nucleotide metabolism salvage nucleoside kinases adenosine kinase
GFGFVTFNNEKAMR_1617.7842	1	Potri.004G155300	0.469736	POPTR_0004s16260	GO:0003676	cold, circadian rhythm, and RNA binding 1	RNA RNA binding
MANDCLGVEVEK_1364.6185	1	Potri.008G084400	0.465893	POPTR_0008s08400	GO:0004618,GO:0006096	phosphoglycerate kinase	PS calvin cycle phosphoglycerate kinase
DIVNMLMHHDR_1380.6511	1	P00489	0.464936
SLERELNSVNDNPLLDVSR_2170.1098	2	Potri.006G126800	0.463811	POPTR_0006s12870	GO:0016841,GO:0009058	PHE ammonia lyase 1	secondary metabolism phenylpropanoids lignin biosynthesis PAL
ENLEKDLERER_1431.7074	1	Potri.006G125500	0.463711	POPTR_0006s12740	GO:0005524,GO:0009378,GO:0006281,GO:0006310,GO:0016887	ATPase, AAA-type, CDC48 protein	protein degradation AAA type
KFNALCHFFGYQAR_1758.8533	2	Potri.002G003100	0.463044	POPTR_0002s00490	GO:0003872,GO:0006096,GO:0005945	Phosphofructokinase family protein	glycolysis cytosolic branch phosphofructokinase (PFK)
AEFGPSQPFKGAK_1363.7005	1	Potri.017G059400	0.46253	POPTR_0017s08610	GO:0016616,GO:0048037,GO:0055114,GO:0004013,GO:0006730,GO:0004455,GO:0008652	S-adenosyl-L-homocysteine hydrolase	not assigned unknown
MAAFYAGFPETVPLR_1669.8407	1	Potri.001G051900	0.4624	POPTR_0001s14280	GO:0016747,GO:0008152	peroxisomal 3-ketoacyl-CoA thiolase 3	amino acid metabolism degradation branched chain group shared
DFSLVGYAPEDLTSR_1669.8068	1	Potri.005G256000	0.4624	POPTR_0005s27730	GO:0008234,GO:0006508	xylem cysteine peptidase 2	protein degradation cysteine protease
YLFAGVVDGR_1096.5786	5	Potri.004G190900	0.461491	POPTR_0004s20220	GO:0003871,GO:0009086,GO:0008270,GO:0008652	Cobalamin-independent synthase family protein	amino acid metabolism synthesis aspartate family methionine
AWEVTVK_832.4563	1	P00489	0.461081
DFARESDVK_1066.5164	1	Potri.001G036900	0.458713	POPTR_0001s07400	GO:0003824,GO:0008152	4-coumarate:CoA ligase 2	secondary metabolism phenylpropanoids lignin biosynthesis 4CL
ARFEELNTDLFR_1510.7649	1	Potri.003G184000	0.458631	POPTR_0003s18220	GO:0000902,GO:0005524	heat shock protein 70	stress abiotic heat
FQELFSQSKYK_1404.7158	1	Potri.009G073300	0.458439	POPTR_0009s07740	GO:0006886,GO:0016192,GO:0005198,GO:0030130,GO:0030132	Clathrin, heavy chain	cell vesicle transport
GPRDADGLAEYLK_1404.7118	1	Potri.005G179000	0.458439	POPTR_0005s20120	GO:0045454,GO:0009306,GO:0005788	PDI-like 1-1	redox thioredoxin
NPSADMLLRPEELNLELLR_2223.1802	2	Potri.007G129700	0.456422	POPTR_0007s01850		pfkB-like carbohydrate kinase family protein	major CHO metabolism degradation sucrose fructokinase
ALHGGNFQGTPLGVSMDNTR_2071.9978	3	Potri.008G038200	0.455733	POPTR_0008s03810	GO:0016841,GO:0009058	PHE ammonia lyase 1	secondary metabolism phenylpropanoids lignin biosynthesis PAL
EELHHLPVVAK_1271.7106	1	Potri.012G042500	0.453828	POPTR_0012s03950	GO:0004871,GO:0019001,GO:0007186	extra-large GTP-binding protein 3	signalling G-proteins
LSDLEEFLLMPNVANLQNVGDR_2505.2177	1	Potri.010G186900	0.453117	POPTR_0010s19420	GO:0006886,GO:0016192,GO:0005198,GO:0030130,GO:0030132	Clathrin, heavy chain	cell vesicle transport
VHDAGHMVPMDQPEASLEMLKR_2491.1890	1	Potri.008G034800	0.452164	POPTR_0008s03480	GO:0004185,GO:0006508	SERINE CARBOXYPEPTIDASE-LIKE 49	protein degradation serine protease
MAPPSVLNGAVAASSGNSAPASGR_2170.0557	1	Potri.011G015900	0.451753	POPTR_0011s02000	GO:0003872,GO:0006096,GO:0005945	Phosphofructokinase family protein	glycolysis cytosolic branch phosphofructokinase (PFK)
MSTSHLPATTDSLAQALEAK_2072.0328	1	Potri.010G164200	0.451167	POPTR_0010s17140	GO:0005515	non-ATPase subunit 9	protein degradation ubiquitin proteasom
AEPEWSLLLLR_1326.7416	1	Potri.003G123700	0.451105		GO:0003824,GO:0050662,GO:0044237,GO:0006012,GO:0003978	UDP-D-glucose/UDP-D-galactose 4-epimerase 1	cell wall precursor synthesis UGE
GVFPMLADPR_1102.5714	1	Potri.010G233200	0.450393	POPTR_0010s23940	GO:0000287,GO:0004743,GO:0030955,GO:0006096	Pyruvate kinase family protein	lipid metabolism FA synthesis and FA elongation pyruvate kinase
EDYLNELLR_1164.5895	1	Potri.006G073200	0.449011	POPTR_0006s07290	GO:0003735,GO:0006412,GO:0005840	Ribosomal protein L30/L7 family protein	protein synthesis ribosomal protein eukaryotic 60S subunit L7
SLFNHVAFQER_1347.6804	10	Potri.012G121900	0.448323		GO:0043531,GO:0006915,GO:0005524	NB-ARC domain-containing disease resistance protein	stress biotic
LDLTADELSEEK_1362.6635	1	Potri.010G071000	0.447753	POPTR_0010s08180	GO:0016491,GO:0055114,GO:0016616,GO:0016615,GO:0006108	Lactate/malate dehydrogenase family protein	TCA / org transformation other organic acid transformatons cyt MDH
FLGLLATGMTADAR_1436.7566	1	Potri.006G110800	0.447472	POPTR_0006s11140	GO:0004298,GO:0051603,GO:0005839,GO:0004175,GO:0006511,GO:0019773	20S proteasome subunit PAA2	protein degradation ubiquitin proteasom
QVGNERFNLFNGCPSGTTATLVLR_2651.3359	1	Potri.009G157400	0.44723	POPTR_0009s15910	GO:0005524,GO:0044267,GO:0051082,GO:0006457	TCP-1/cpn60 chaperonin family protein	protein folding
LVNASHFFSSELR_1506.7700	1	Potri.001G464500	0.447025	POPTR_0001s46880	GO:0045735	germin-like protein 2	stress abiotic unspecified
GNLGLDLPPEK_1153.6099	3	Potri.006G117400	0.444721	POPTR_0006s11860	GO:0000287,GO:0004743,GO:0030955,GO:0006096	Pyruvate kinase family protein	glycolysis plastid branch pyruvate kinase (PK)
YYRDFVLELNK_1459.7580	2	Potri.001G304800	0.443758	POPTR_0001s31220	GO:0008171	S-adenosyl-L-methionine-dependent methyltransferases superfamily protein	secondary metabolism phenylpropanoids lignin biosynthesis CCoAOMT
ECPNAECGAGTFMANHFDR_2183.8692	4	Potri.002G190000	0.443634		GO:0005515,GO:0003735,GO:0006412,GO:0005622,GO:0005840	ubiquitin 6	protein degradation ubiquitin ubiquitin
VHINPNSLFDVQVKR_1765.9708	1	P00489	0.443347
MAQLLLHGNLHVTLYEVDK_2194.1689	1	Potri.001G193000	0.438733	POPTR_0001s19360	GO:0005515,GO:0003824,GO:0008152	phospholipase D alpha 2	lipid metabolism lipid degradation lysophospholipases phospholipase D
DVKDTTLSTLATEVTGK_1778.9382	2	Potri.008G065200	0.437103	POPTR_0008s06540	GO:0005515	RP non-ATPase subunit 8A	protein degradation ubiquitin proteasom
ELVKDDEWLNAEFLTTVQQR_2434.2249	1	Potri.008G166800	0.435508	POPTR_0008s16670	GO:0016491,GO:0055114,GO:0016616,GO:0016615,GO:0006108	Lactate/malate dehydrogenase family protein	TCA / org transformation other organic acid transformatons cyt MDH
DLGDEKPLAWSHFTAEGDVEFK_2491.1776	1	Potri.005G241100	0.434934	POPTR_0005s26260	GO:0005524,GO:0051082,GO:0006457,GO:0006950	Chaperone protein htpG family protein	stress abiotic heat
VLYPNDNFFEGK_1442.6951	1	P00489	0.433864
LVLGNTPGGELNVEER_1697.8704	1	Potri.005G157700	0.432348	POPTR_0005s17740	GO:0019904	general regulatory factor 8	signalling 14-3-3 proteins
TQGQLDACLR_1161.5681	1	Potri.010G142600	0.43118	POPTR_0010s15250	GO:0016491,GO:0008152	NAD(P)-binding Rossmann-fold superfamily protein	misc nitrilases, *nitrile lyases, berberine bridge enzymes, reticuline oxidases, troponine reductases
DPTLAVVAYRR_1260.7059	4	Potri.001G278800	0.429916	POPTR_0001s28540	GO:0006886,GO:0016192,GO:0005198,GO:0030130,GO:0030132	Clathrin, heavy chain	cell vesicle transport
MLAVLECNLLWVNPDCGLK_2245.1179	1	Potri.009G152800	0.429608	POPTR_0009s15490	GO:0003871,GO:0009086,GO:0008270,GO:0008652	Cobalamin-independent synthase family protein	amino acid metabolism synthesis aspartate family methionine
VEVPTDLDENLFFTLGLGLNNCPKNFR_3122.5616	1	Potri.008G073700	0.427302	POPTR_0008s07370	GO:0016491,GO:0055114,GO:0005507	laccase 5	secondary metabolism simple phenols
LMVSQADDVAGLLSSKAGLQYVGPELDAMK_3122.5748	2	Potri.008G042400	0.427302	POPTR_0008s04200	GO:0005515	non-ATPase subunit 9	protein degradation ubiquitin proteasom
FHVVPTFLSTSQFQTVSNPLGTWAGTGSR_3122.5694	6	Potri.013G151300	0.427302	POPTR_0013s14760		FASCICLIN-like arabinogalactan-protein 12	cell wall cell wall proteins AGPs AGP
MKELESLCNPLLAK_1645.8652	5	Potri.008G054000	0.426505	POPTR_0008s05410	GO:0000902,GO:0005524	heat shock cognate protein 70-1	stress abiotic heat
ELAQDFKTDLR_1335.6903	6	Potri.001G016700	0.426439	POPTR_0001s05450	GO:0003677,GO:0006334,GO:0000786	Histone superfamily protein	DNA synthesis/chromatin structure histone
YQLFAQTLQQSR_1482.7700	1	Potri.012G088200	0.425882	POPTR_0012s09000	GO:0005524,GO:0009378,GO:0006281,GO:0006310	ATPase, AAA-type, CDC48 protein	protein degradation AAA type
GVSMGLESVVNEHAQK_1684.8323	1	Potri.001G356900	0.423675	POPTR_0001s36700	GO:0004190,GO:0006508,GO:0006629	aspartic proteinase A1	protein degradation aspartate protease
LFNTNNLWVNLK_1475.8005	1	Potri.017G144700	0.421959	POPTR_0017s01390	GO:0016779,GO:0008152	UDP-glucose pyrophosphorylase 2	glycolysis cytosolic branch UGPase
NKLDHYQLLK_1271.7106	2	Potri.006G213300	0.419558	POPTR_0006s22980	GO:0003735,GO:0006412,GO:0005840,GO:0005622	ribosomal protein L23AB	protein synthesis ribosomal protein eukaryotic 60S subunit L23A
AVANHTTAAFLR_1271.6855	2	Potri.006G031000	0.419558	POPTR_0006s02950	GO:0005524,GO:0009378,GO:0006281,GO:0006310,GO:0016887	regulatory particle triple-A ATPase 3	protein degradation ubiquitin proteasom
LKPELQSSLEK_1271.7205	1	Potri.011G096300	0.418689	POPTR_0011s09860	GO:0016491,GO:0055114,GO:0016616,GO:0030060,GO:0006108	Lactate/malate dehydrogenase family protein	TCA / org transformation TCA malate DH
LLLHESLYQR_1271.7106	2	Potri.001G167100	0.418689	POPTR_0001s16730	GO:0016491,GO:0008152,GO:0055114	aldehyde dehydrogenase 7B4	fermentation aldehyde dehydrogenase
GLAFTEKERDAHYLR_1805.9293	1	Potri.018G086700	0.418413	POPTR_0018s09380	GO:0016616,GO:0055114,GO:0051287	NADP-malic enzyme 4	TCA / org transformation other organic acid transformatons malic
ICGGWQMEEADDWLR_1865.7946	1	P00489	0.417035
KAASQAAEEFVVSQNRPK_1961.0087	1	Potri.006G050200	0.416245	POPTR_0006s04870	GO:0003779,GO:0007010	villin 2	cell organisation
TFSYAGFEQQPKK_1530.7587	2	Potri.004G195100	0.415934	POPTR_0004s20600	GO:0005524,GO:0044267,GO:0051082,GO:0006457	TCP-1/cpn60 chaperonin family protein	protein folding
AVVVHGDPDDLGK_1321.6747	1	Potri.005G044400	0.41587	POPTR_0005s04590	GO:0046872,GO:0006801,GO:0055114	copper/zinc superoxide dismutase 1	redox dismutases and catalases
QVAAWGADGVLVGSAMVK_1758.9207	1	Potri.002G045700	0.413924	POPTR_0002s04640	GO:0004834,GO:0006568,GO:0000105	tryptophan synthase alpha chain	amino acid metabolism synthesis aromatic aa tryptophan tryptophan synthase
EYGLTTEAVLAAAK_1436.7631	1	Potri.002G146300	0.412557	POPTR_0002s14730	GO:0003824,GO:0008152	Transketolase	PS calvin cycle transketolase
VLYPNDNFFEGK_1443.6791	1	P00489	0.409803
EGVLTLQDGK_1059.5681	2	Potri.001G054400	0.409744	POPTR_0001s14040	GO:0005524,GO:0044267	heat shock protein 60	protein folding
TGQLKEVER_1059.5793	4	Potri.001G278800	0.409744	POPTR_0001s28540	GO:0006886,GO:0016192,GO:0005198,GO:0030130,GO:0030132	Clathrin, heavy chain	cell vesicle transport
GENDLPGLTDVEKPR_1639.8286	1	Potri.005G072700	0.408257	POPTR_0005s07380	GO:0003735,GO:0006412,GO:0005622,GO:0005840	Ribosomal protein S6e	protein synthesis ribosomal protein eukaryotic 40S subunit S6
KTFSYAGFEQQPK_1530.7587	1	Potri.009G157400	0.40812	POPTR_0009s15910	GO:0005524,GO:0044267,GO:0051082,GO:0006457	TCP-1/cpn60 chaperonin family protein	protein folding
LLDPMLECLKEWNGAPLPLC_2369.1703	1	Potri.008G038200	0.407625	POPTR_0008s03810	GO:0016841,GO:0009058	PHE ammonia lyase 1	secondary metabolism phenylpropanoids lignin biosynthesis PAL
YSLDLPSNLGELRPGQDVTVTTDNGK_2789.3952	1	Potri.014G153400	0.407151	POPTR_0014s15170	GO:0008152	aconitase 3	TCA / org transformation TCA aconitase
LYRPGSVGFVSKSGGMSNELYNSLAR_2789.4039	1	Potri.008G105300	0.407151	POPTR_0008s10480	GO:0046912,GO:0044262,GO:0003824,GO:0008152	ATP-citrate lyase B-1	TCA / org transformation other organic acid transformatons atp-citrate lyase
HHPGQLEAAALMEHLLDGSAYMKAAK_2789.3862	2	Potri.006G126800	0.407151	POPTR_0006s12870	GO:0016841,GO:0009058	PHE ammonia lyase 1	secondary metabolism phenylpropanoids lignin biosynthesis PAL
LMQATTEDTELNK_1493.7152	1	Potri.009G012200	0.40618	POPTR_0009s01740		FASCICLIN-like arabinogalactan-protein 12	cell wall cell wall proteins AGPs AGP
LQEYLDK_908.4724	2	Potri.002G003100	0.405141	POPTR_0002s00490	GO:0003872,GO:0006096,GO:0005945	Phosphofructokinase family protein	glycolysis cytosolic branch phosphofructokinase (PFK)
TFVPEEK_849.4353	1	Potri.002G034400	0.403609	POPTR_0002s03580	GO:0016491,GO:0008152,GO:0003854,GO:0016616,GO:0006694,GO:0055114,GO:0003824,GO:0050662,GO:0044237	NmrA-like negative transcriptional regulator family protein	secondary metabolism flavonoids isoflavones isoflavone reductase
VLYPNDNFFEGKELR_1840.9228	1	P00489	0.403057
EGFTRYTPNAGTQELR_1840.8824	2	Potri.007G088400	0.403057		GO:0016740,GO:0030170,GO:0009058,GO:0016769	aspartate aminotransferase	amino acid metabolism synthesis central amino acid metabolism aspartate aspartate aminotransferase
HVLVLLTDMSSYADALR_1903.9946	2	Potri.004G177500	0.402432	POPTR_0004s18400	GO:0005524,GO:0016820,GO:0015991,GO:0033178,GO:0046933,GO:0046961,GO:0015992,GO:0046034,GO:0016469	ATPase, V1 complex, subunit B protein	mitochondrial electron transport / ATP synthesis F1-ATPase
ELVDSLHTQVAK_1339.7216	1	Potri.017G061100	0.402002	POPTR_0017s08810	GO:0016820,GO:0015991,GO:0033180	vacuolar ATP synthase subunit C (VATC) / V-ATPase C subunit / vacuolar proton pump C subunit (DET3)	transport p- and v-ATPases
QFNGLVDVYRK_1339.7005	1	Potri.003G204600	0.401979	POPTR_0003s20360	GO:0055085,GO:0005215,GO:0005743	ADP/ATP carrier 2	transport metabolite transporters at the mitochondrial membrane
KEAAESTLLSYK_1339.7104	2	Potri.017G113300	0.401979	POPTR_0017s13840	GO:0019904	general regulatory factor 7	signalling 14-3-3 proteins
LSSVKEFTPPQLPEDLNLALK_2339.2857	1	Potri.008G105300	0.401659	POPTR_0008s10480	GO:0046912,GO:0044262,GO:0003824,GO:0008152	ATP-citrate lyase B-1	TCA / org transformation other organic acid transformatons atp-citrate lyase
LAAGEPDFDTPVVLAEAGLNALR_2339.2242	2	Potri.007G088400	0.401659		GO:0016740,GO:0030170,GO:0009058,GO:0016769	aspartate aminotransferase	amino acid metabolism synthesis central amino acid metabolism aspartate aspartate aminotransferase
NKDVQLTDFVESEFLAEQVDALK_2638.3247	1	Potri.010G184500	0.400086	POPTR_0010s19190	GO:0008199,GO:0006879,GO:0006826,GO:0005488	ferritin 2	metal handling binding, chelation and storage
AELDRFCDALLSLR_1678.8582	1	Potri.006G229300	0.399853	POPTR_0006s24570	GO:0016829,GO:0006520,GO:0004375,GO:0055114	glycine decarboxylase P-protein 1	amino acid metabolism degradation serine-glycine-cysteine group glycine
KTVTAMDAVYAFD_1431.6824	1	Potri.018G092700	0.399702	POPTR_0018s10050	GO:0003677,GO:0006334,GO:0005634,GO:0000786	Histone superfamily protein	DNA synthesis/chromatin structure histone
VQASLVANTWVLTGTPQTR_2042.1029	1	Potri.004G078300	0.398181	POPTR_0004s07650	GO:0009651,GO:0005515	basic transcription factor 3	RNA regulation of transcription General Transcription
GYELVSGGTENHLVLVNLK_2042.0917	4	Potri.008G002900	0.398181	POPTR_0008s00350	GO:0004372,GO:0006544,GO:0006563,GO:0016829,GO:0006520	serine transhydroxymethyltransferase 1	PS photorespiration serine hydroxymethyltransferase
GTNLGELTSGGFSPCLKK_1865.9426	1	Potri.004G009600	0.397735	POPTR_0004s01030	GO:0004047,GO:0006546,GO:0005737	Glycine cleavage T-protein family	amino acid metabolism degradation serine-glycine-cysteine group glycine
EFAPSLSEKNLTCLTR_1865.9426	1	Potri.008G166800	0.397735	POPTR_0008s16670	GO:0016491,GO:0055114,GO:0016616,GO:0016615,GO:0006108	Lactate/malate dehydrogenase family protein	TCA / org transformation other organic acid transformatons cyt MDH
QFQSAVDAAR_1092.5432	2	Potri.008G070600	0.396526	POPTR_0008s07070	GO:0006886,GO:0016192,GO:0005198,GO:0030130,GO:0030132	Clathrin, heavy chain	cell vesicle transport
GKDCLPFLEK_1206.6188	1	Potri.004G009600	0.395453	POPTR_0004s01030	GO:0004047,GO:0006546,GO:0005737	Glycine cleavage T-protein family	amino acid metabolism degradation serine-glycine-cysteine group glycine
QADLFFPPDFADDFPVAMQLSHK_2636.2490	1	Potri.010G186900	0.394733	POPTR_0010s19420	GO:0006886,GO:0016192,GO:0005198,GO:0030130,GO:0030132	Clathrin, heavy chain	cell vesicle transport
AHMGLFTELGVLYAR_1677.8781	4	Potri.001G278800	0.394484	POPTR_0001s28540	GO:0006886,GO:0016192,GO:0005198,GO:0030130,GO:0030132	Clathrin, heavy chain	cell vesicle transport
LQEQLLEAEEK_1329.6896	1	Potri.006G021200	0.394037	POPTR_0006s02200			cell organisation
FASALSETGELK_1252.6420	1	Potri.009G096600	0.393816	POPTR_0009s09950	GO:0016616,GO:0051287,GO:0008152,GO:0055114,GO:0016597,GO:0048037,GO:0004455,GO:0008652,GO:0006564,GO:0004617	D-3-phosphoglycerate dehydrogenase	amino acid metabolism synthesis serine-glycine-cysteine group serine phosphoglycerate dehydrogenase
VLEKGGQFSVFLR_1479.8318	1	Potri.015G129400	0.393054	POPTR_0015s14570		FASCICLIN-like arabinogalactan-protein 11	cell wall cell wall proteins AGPs AGP
AGESVLLEPTSGNTGLGLAFMAAAK_2405.2381	1	Potri.013G035500	0.391931	POPTR_0030s00390	GO:0003824,GO:0030170,GO:0008152	O-acetylserine (thiol) lyase (OAS-TL) isoform A1	amino acid metabolism synthesis serine-glycine-cysteine group cysteine OASTL
CSQVLTKLLYLLNQGDYFTK_2405.2421	1	Potri.009G115100	0.391931	POPTR_0009s11800	GO:0006886,GO:0016192,GO:0030117,GO:0005198,GO:0005798	coatomer gamma-2 subunit, putative / gamma-2 coat protein, putative / gamma-2 COP, putative	cell vesicle transport
VAYALSQGLKVLACVGETLEQR_2405.2857	2	Potri.008G056300	0.391931	POPTR_0008s05640	GO:0004807,GO:0008152	triosephosphate isomerase	PS calvin cycle TPI
FASLRDEWALK_1335.7056	2	Potri.011G015600	0.391816	POPTR_0011s01970	GO:0003872,GO:0006096,GO:0005945	Phosphofructokinase family protein	glycolysis cytosolic branch phosphofructokinase (PFK)
LQDKEGLPPDQQR_1524.7652	10	Potri.001G418500	0.391574	POPTR_0001s44440	GO:0005515	polyubiquitin 10	protein degradation ubiquitin ubiquitin
VHINPNSLFDVQVK_1610.8537	1	P00489	0.391454
AMLGQWEDAAK_1219.5776	2	Potri.003G114000	0.390253	POPTR_0003s11350	GO:0006662,GO:0045454,GO:0005515,GO:0015035	tetraticopeptide domain-containing thioredoxin	redox thioredoxin
ESAWALSNATSGGTHEQLK_1986.9516	1	Potri.005G020400	0.38986	POPTR_0005s02030	GO:0005515,GO:0008565,GO:0006606,GO:0005634,GO:0005737,GO:0006886,GO:0005643	importin alpha isoform 1	protein targeting nucleus
LRYEDFLAR_1182.6266	1	Potri.001G117900	0.389847			Calcium-binding EF-hand family protein	signalling calcium
VVALLAEGVPEADTK_1511.8316	1	Potri.010G145800	0.388361	POPTR_0010s15590	GO:0046912,GO:0044262,GO:0003824,GO:0008152	ATP citrate lyase subunit B 2	TCA / org transformation other organic acid transformatons atp-citrate lyase
TIAQYAREIWGVEPSR_1876.9552	1	P00489	0.387347
EFAPSLPEKNLTCLTR_1876.9473	2	Potri.002G141700	0.387347	POPTR_0002s14270	GO:0016491,GO:0055114,GO:0016616,GO:0016615,GO:0006108	Lactate/malate dehydrogenase family protein	TCA / org transformation other organic acid transformatons cyt MDH
DHTESNLVLMLVGNKADLR_2125.1070	1	Potri.013G123600	0.385988	POPTR_0013s12740	GO:0003924,GO:0005525,GO:0007264,GO:0005634,GO:0005737,GO:0005622	RAB GTPase homolog A1F	signalling G-proteins
GYNAQEYYDR_1278.5386	1	P00489	0.385696
TMELNPENPLMDELRK_1929.9409	2	Potri.001G286700	0.385384	POPTR_0001s29350	GO:0005524,GO:0051082,GO:0006457,GO:0006950	HEAT SHOCK PROTEIN 81.4	stress abiotic heat
ELDYLVGAVSNPK_1404.7369	1	Potri.008G084500	0.384882	POPTR_0008s08410	GO:0004618,GO:0006096	phosphoglycerate kinase 1	PS calvin cycle phosphoglycerate kinase
ATNVSDRLDAQQK_1445.7343	1	Potri.009G152800	0.384802	POPTR_0009s15490	GO:0003871,GO:0009086,GO:0008270,GO:0008652	Cobalamin-independent synthase family protein	amino acid metabolism synthesis aspartate family methionine
ERTDALDAAGNTTAALGK_1774.8930	3	Potri.005G018700	0.38193	POPTR_0005s01840	GO:0004427,GO:0009678,GO:0015992,GO:0016020	Inorganic H pyrophosphatase family protein	transport amino acids
VRLMGPNYVPGEK_1459.7726	1	Potri.007G065700	0.381232	POPTR_0007s08390	GO:0003924,GO:0005525	Ribosomal protein S5/Elongation factor G/III/V family protein	protein synthesis elongation
VSRQWALDLSER_1459.7652	1	Potri.018G082900	0.381232	POPTR_0018s08940	GO:0003824,GO:0008152,GO:0003857,GO:0016491,GO:0006631,GO:0055114	Enoyl-CoA hydratase/isomerase family	lipid metabolism lipid degradation beta-oxidation multifunctional
NSTTTLLQKLGSFEEELK_2039.0543	1	Potri.010G224200	0.378126	POPTR_0010s23110	GO:0016841,GO:0009058	PHE ammonia lyase 1	secondary metabolism phenylpropanoids lignin biosynthesis PAL
LTLFLKEDQLEYLEER_2039.0695	4	Potri.001G286700	0.378126	POPTR_0001s29350	GO:0005524,GO:0051082,GO:0006457,GO:0006950	HEAT SHOCK PROTEIN 81.4	stress abiotic heat
LSGDDVSELHYK_1362.6536	1	Potri.010G058100	0.377916	POPTR_0010s06820			0
DNLSNVQLVFRENFGTEGR_2195.0840	1	Potri.001G337400	0.376	POPTR_0001s36160	GO:0004345,GO:0050661,GO:0006006,GO:0055114	glucose-6-phosphate dehydrogenase 6	OPP oxidative PP G6PD
ALDDAEGLVK_1030.5415	2	Potri.008G100800	0.375786	POPTR_0008s10020	GO:0016491,GO:0050660,GO:0055114,GO:0009055,GO:0008033,GO:0045454,GO:0005737,GO:0004148	lipoamide dehydrogenase 2	TCA / org transformation TCA pyruvate DH E3
EKVNNMVLFDQATYDK_1914.9266	1	Potri.009G118900	0.372952			Ribosomal protein S25 family protein	protein synthesis ribosomal protein eukaryotic 40S subunit S25
EGPALPVLDQMLEDGKYHGTYDFLFVDADK_3400.5929	1	Potri.001G304800	0.372048	POPTR_0001s31220	GO:0008171	S-adenosyl-L-methionine-dependent methyltransferases superfamily protein	secondary metabolism phenylpropanoids lignin biosynthesis CCoAOMT
MLTGTSQADCAVLLLDSTTGGFEAGLSKDGQTR_3400.6359	1	Potri.016G086500	0.372048	POPTR_0016s08780	GO:0003924,GO:0005525	GTP binding Elongation factor Tu family protein	protein synthesis elongation
DVWYGFNLCQNASSALQQR_2257.0455	1	Potri.015G132700	0.371105	POPTR_0015s14220		Embryo-specific protein 3, (ATS3)	development unspecified
SFTSEFPHVER_1335.6328	1	Potri.004G226300	0.370536	POPTR_0004s23490	GO:0003746,GO:0006414,GO:0005853,GO:0005515	Translation elongation factor EF1B, gamma chain	protein synthesis elongation
GQAFGCLQVDQSNVALK_1834.9116	1	Potri.017G078000	0.370463	POPTR_0017s11410	GO:0016020	SPFH/Band 7/PHB domain-containing membrane-associated protein family	not assigned unknown
VQFKDVPGDLFK_1392.7522	2	Potri.001G337400	0.369724	POPTR_0001s36160	GO:0004345,GO:0050661,GO:0006006,GO:0055114	glucose-6-phosphate dehydrogenase 6	OPP oxidative PP G6PD
VLVDLER_843.4934	1	P00489	0.369617
HEALETLQLGPDFCER_1914.9015	1	Potri.014G046000	0.368822	POPTR_0014s04540	GO:0005515	ARABIDILLO-1	protein degradation ubiquitin E3 SCF FBOX
VVALLAEGVPEADAK_1481.8210	1	Potri.008G105300	0.367714	POPTR_0008s10480	GO:0046912,GO:0044262,GO:0003824,GO:0008152	ATP-citrate lyase B-1	TCA / org transformation other organic acid transformatons atp-citrate lyase
GLELDPNNEGLK_1298.6587	2	Potri.001G119500	0.365754	POPTR_0001s07750	GO:0005515	stress-inducible protein, putative	stress
VAQAALDVFTEEPPPK_1711.8901	2	Potri.008G009500	0.363469	POPTR_0008s01000	GO:0016616,GO:0051287,GO:0008152,GO:0055114,GO:0016597,GO:0048037,GO:0004455,GO:0008652,GO:0006564,GO:0004617	D-3-phosphoglycerate dehydrogenase	amino acid metabolism synthesis serine-glycine-cysteine group serine phosphoglycerate dehydrogenase
QVPFARSSLNHDDVFLLDTEK_2431.2252	1	Potri.016G056200	0.362651	POPTR_0016s05650	GO:0003779,GO:0007010	villin 2	cell organisation
LMHETTATALAYGLYK_1782.9095	2	Potri.001G180100	0.362639	POPTR_0001s18040	GO:0000902,GO:0005524	Heat shock protein 70 (Hsp 70) family protein	stress abiotic heat
DDAWLNAEFLTTVQQR_1906.9294	1	Potri.010G071000	0.361854	POPTR_0010s08180	GO:0016491,GO:0055114,GO:0016616,GO:0016615,GO:0006108	Lactate/malate dehydrogenase family protein	TCA / org transformation other organic acid transformatons cyt MDH
VSASLENEELTVEER_1704.8286	1	Potri.002G099800	0.361539	POPTR_0002s10000	GO:0019904	general regulatory factor 2	signalling 14-3-3 proteins
EFSALNLR_949.5102	1	Potri.007G095700	0.361539	POPTR_0007s05160	GO:0003849,GO:0009073	3-deoxy-D-arabino-heptulosonate 7-phosphate synthase 1	amino acid metabolism synthesis aromatic aa chorismate 3-deoxy-D-arabino-heptulosonate 7-phosphate synthase
LVSYLGGLDLCDGR_1537.7679	1	Potri.001G193000	0.36138	POPTR_0001s19360	GO:0005515,GO:0003824,GO:0008152	phospholipase D alpha 2	lipid metabolism lipid degradation lysophospholipases phospholipase D
DELVLDGNDLELVSR_1686.8545	1	Potri.011G148700	0.361056	POPTR_0011s15170	GO:0003735,GO:0019843,GO:0006412,GO:0005840	Ribosomal protein L6 family	protein synthesis ribosomal protein eukaryotic 60S subunit L9
LQLGQGSATEVTK_1331.7165	1	Potri.001G004500	0.361006	POPTR_0001s04170		Mitochondrial substrate carrier family protein	transport metabolite transporters at the mitochondrial membrane
EVNGAGLNSSFAVHQDVDGR_2071.9792	2	Potri.004G043700	0.358991	POPTR_0004s04370	GO:0004455,GO:0009082,GO:0055114,GO:0008652,GO:0016491	ketol-acid reductoisomerase	amino acid metabolism synthesis branched chain group common
LDDETAMSLWRPNFK_1822.8792	1	Potri.017G029000	0.358858	POPTR_0017s05770		pfkB-like carbohydrate kinase family protein	major CHO metabolism degradation sucrose fructokinase
LNQQRLPLTDNSLVEQGLGK_2223.2092	2	Potri.006G073200	0.358486	POPTR_0006s07290	GO:0003735,GO:0006412,GO:0005840	Ribosomal protein L30/L7 family protein	protein synthesis ribosomal protein eukaryotic 60S subunit L7
LQEQPAFDK_1075.5419	1	Potri.005G024800	0.358417	POPTR_0005s02470	GO:0090333,GO:0031117,GO:0009819,GO:0040014,GO:0009790,GO:0009791,GO:0008283,GO:0007346,GO:0048768	translationally controlled tumor protein	not assigned unknown
EDFLNELLR_1148.5946	1	Potri.018G140300	0.357888	POPTR_0018s13700	GO:0003735,GO:0006412,GO:0005840	Ribosomal protein L30/L7 family protein	protein synthesis ribosomal protein eukaryotic 60S subunit L7
MVVDAVLALGNDDRLNMLGLK_2300.1989	1	Potri.009G157400	0.357705	POPTR_0009s15910	GO:0005524,GO:0044267,GO:0051082,GO:0006457	TCP-1/cpn60 chaperonin family protein	protein folding
MPLSCDLANPRNFLTK_1876.9408	1	Potri.003G120000	0.357243	POPTR_0003s12000	GO:0003824,GO:0050662,GO:0044237,GO:0009058,GO:0008831,GO:0045226	nucleotide-rhamnose synthase/epimerase-reductase	cell wall precursor synthesis UDP-glucose 4,6-dehydratase
ELVQSGKDLETAYWELVVKDLQDACK_3037.5187	1	Potri.003G161900	0.356968	POPTR_0003s16030	GO:0005975	Aldolase-type TIM barrel family protein	OPP non-reductive PP transaldolase
LLQYVEQYQR_1339.7005	1	Potri.002G182500	0.356803	POPTR_0002s18330	GO:0009409,GO:0005509,GO:0005634	Calcium-binding endonuclease/exonuclease/phosphatase family	signalling calcium
GASFVLDCAKPVEDKLMDLASLEK_2636.3310	1	Potri.014G128800	0.356604	POPTR_0014s12340	GO:0003735,GO:0006412,GO:0005622,GO:0005840	Ribosomal L22e protein family	protein synthesis ribosomal protein eukaryotic 60S subunit L22
NVVSKLLAESSQEAR_1630.8759	4	Potri.012G122500	0.35657		GO:0043531,GO:0006915,GO:0005524	NB-ARC domain-containing disease resistance protein	stress biotic
GSTNLESLQLLKKPGGSLK_1970.1281	1	Potri.001G341100	0.356543	POPTR_0001s35790	GO:0005524,GO:0044267,GO:0051082,GO:0006457	TCP-1/cpn60 chaperonin family protein	protein folding
FVSMLVSPFASFEK_1588.8080	1	Potri.006G224500	0.356296	POPTR_0006s24090	GO:0008237,GO:0008270,GO:0006508	aminopeptidase M1	protein degradation
LGDDEFGNMLAGLLKENGVLATGLNFDTGAR_3225.5732	1	Potri.017G029000	0.355765	POPTR_0017s05770		pfkB-like carbohydrate kinase family protein	major CHO metabolism degradation sucrose fructokinase
KPEELTKEEYGAFYK_1831.9113	3	Potri.001G286700	0.355326	POPTR_0001s29350	GO:0005524,GO:0051082,GO:0006457,GO:0006950	HEAT SHOCK PROTEIN 81.4	stress abiotic heat
VSNLVYVDQPTGTGYSYSSDRR_2464.1739	1	Potri.010G227700	0.355228	POPTR_0010s23440	GO:0004185,GO:0006508	SERINE CARBOXYPEPTIDASE-LIKE 49	protein degradation serine protease
VIPAADLSEQISTAGTEASGTGNMK_2464.1872	1	P00489	0.355228
EGLAFLETSALEATNVEK_1922.9593	1	Potri.004G226400	0.355196	POPTR_0004s23510	GO:0003924,GO:0005525,GO:0007264,GO:0005622	RAB GTPase 11C	signalling G-proteins
SLQSLSAVKPEGAPEVDPRTHR_2375.2313	3	Potri.010G244900	0.355075	POPTR_0010s25110		FASCICLIN-like arabinogalactan protein 17 precursor	cell wall cell wall proteins AGPs AGP
SRAHVLVMGATNRPNSLDPALR_2375.2725	4	Potri.006G125500	0.355075	POPTR_0006s12740	GO:0005524,GO:0009378,GO:0006281,GO:0006310,GO:0016887	ATPase, AAA-type, CDC48 protein	protein degradation AAA type
FHVLPAFLSTSQFQTVSNPVR_2375.2506	1	Potri.009G012200	0.355075	POPTR_0009s01740		FASCICLIN-like arabinogalactan-protein 12	cell wall cell wall proteins AGPs AGP
APGVDDVTGEPLLQR_1567.7962	1	Potri.015G092800	0.35399	POPTR_0015s10490	GO:0005524,GO:0019205,GO:0006139,GO:0004017	adenylate kinase 1	nucleotide metabolism phosphotransfer and pyrophosphatases adenylate kinase
DSELAMGGYQPYHLATR_1908.8909	2	Potri.001G193000	0.352978	POPTR_0001s19360	GO:0005515,GO:0003824,GO:0008152	phospholipase D alpha 2	lipid metabolism lipid degradation lysophospholipases phospholipase D
RNYSNAFNALYR_1488.7342	1	Potri.003G220400	0.3525	POPTR_0003s21070		Mitochondrial substrate carrier family protein	transport metabolite transporters at the mitochondrial membrane
ADYEETKGLLLQVNSLG_1849.9542	1	Potri.001G391900	0.350677	POPTR_0001s40250	GO:0008964,GO:0006099,GO:0015977	phosphoenolpyruvate carboxylase 3	glycolysis cytosolic branch phospho-enol-pyruvate carboxylase (PEPC)
VVFTHGVDKEGHSVCYNVYGAFQDK_2856.3410	1	Potri.019G079500	0.349538	POPTR_0019s10830		PATELLIN 2	transport misc
LGAPAMTSRGLVEK_1429.7832	1	Potri.017G059300	0.349001	POPTR_0017s08600	GO:0004372,GO:0006544,GO:0006563	serine hydroxymethyltransferase 4	PS photorespiration serine hydroxymethyltransferase
ELLASFQGQSESGQKK_1736.8814	1	Potri.009G133000	0.348911	POPTR_0009s13560	GO:0008270,GO:0006281,GO:0006355	regulatory particle non-ATPase 10	protein degradation ubiquitin
GWDAQVLGEAPYKFR_1736.8755	1	Potri.006G113300	0.348911	POPTR_0006s11400	GO:0003824,GO:0046872,GO:0004619,GO:0030145,GO:0006007,GO:0005737	Phosphoglycerate mutase, 2,3-bisphosphoglycerate-independent	not assigned unknown
LGEAGLNLLK_1028.5986	2	Potri.001G300900	0.347488	POPTR_0001s30820	GO:0016616,GO:0051287,GO:0008152,GO:0055114,GO:0016597,GO:0048037,GO:0004455,GO:0008652,GO:0006564,GO:0004617	D-3-phosphoglycerate dehydrogenase	amino acid metabolism synthesis serine-glycine-cysteine group serine phosphoglycerate dehydrogenase
MLERELNSVNDNPLLDVSR_2214.1183	3	Potri.008G038200	0.347265	POPTR_0008s03810	GO:0016841,GO:0009058	PHE ammonia lyase 1	secondary metabolism phenylpropanoids lignin biosynthesis PAL
GQTVQGLLELK_1185.6838	1	Potri.019G073500	0.346117	POPTR_1544s00200	GO:0004222,GO:0008270,GO:0006508,GO:0031012,GO:0008152	matrix metalloproteinase	protein degradation metalloprotease
LSQKSVNSLGDLVPFSNK_1933.0389	1	Potri.004G102500	0.346079	POPTR_0004s10240	GO:0016853,GO:0009507	allene oxide cyclase 3	hormone metabolism jasmonate synthesis-degradation allene oxidase cyclase
FYVQLVEDK_1140.5936	1	Potri.015G109300	0.34592	POPTR_0015s12080	GO:0003676,GO:0016788	TUDOR-SN protein 1	RNA regulation of transcription Zn-finger(CCHC)
LTLKPQTDR_1071.6157	2	Potri.001G320500	0.345673	POPTR_0001s32780	GO:0016616,GO:0048037,GO:0055114,GO:0004013,GO:0006730,GO:0004455,GO:0008652	S-adenosyl-L-homocysteine hydrolase	amino acid metabolism degradation aspartate family methionine
GLFLLDKEGVLQHSTLNNLALGR_2508.3933	2	Potri.006G204900	0.344897	POPTR_0006s22130	GO:0016209,GO:0016491,GO:0055114,GO:0051920	2-cysteine peroxiredoxin B	redox peroxiredoxin BAS1
GLQLQLESLGELDPR_1667.8963	2	Potri.001G087800	0.344725	POPTR_0001s10980	GO:0005515	Tetratricopeptide repeat (TPR)-like superfamily protein	cell organisation
SGETEDTFLADLSVGLSTVNQDWSSLQLR_3168.5331	1	Potri.015G131100	0.343882	POPTR_0015s14380	GO:0000287,GO:0004634,GO:0006096,GO:0000015	Enolase	glycolysis cytosolic branch enolase
GWGTNEGLLLSLLAHR_1736.9442	1	Potri.005G075900	0.343007	POPTR_0005s07740	GO:0005509,GO:0005544	annexin 2	cell organisation
ATSSLYPLQNVFLRK_1736.9694	2	Potri.008G156300	0.343007	POPTR_0008s15610	GO:0003735,GO:0006412,GO:0005622,GO:0005840	Ribosomal protein S3Ae	protein synthesis ribosomal protein eukaryotic 40S subunit S3A
QLEDGRTLADYNLQK_1763.8923	13	Potri.001G418500	0.342002	POPTR_0001s44440	GO:0005515	polyubiquitin 10	protein degradation ubiquitin ubiquitin
AVEFAFRVEEEAVWSQVAK_2195.1131	2	Potri.001G278800	0.341665	POPTR_0001s28540	GO:0006886,GO:0016192,GO:0005198,GO:0030130,GO:0030132	Clathrin, heavy chain	cell vesicle transport
AMRDALDGMNGQDLDGR_1834.8171	2	Potri.004G155300	0.340693	POPTR_0004s16260	GO:0003676	cold, circadian rhythm, and RNA binding 1	RNA RNA binding
DATDDRVTLESAEATLK_1834.9029	1	Potri.008G080500	0.340693	POPTR_0008s08000	GO:0016616,GO:0055114,GO:0006102,GO:0004450	cytosolic NADP+-dependent isocitrate dehydrogenase	TCA / org transformation TCA IDH
LNPSSSELMGNGRVSMR_1834.8898	2	Potri.005G239200	0.340693	POPTR_0005s26070	GO:0016020,GO:0009765	light-harvesting chlorophyll-protein complex II subunit B1	PS lightreaction photosystem II LHC-II
LEVECLAELPQK_1428.7403	1	Potri.001G430300	0.340236	POPTR_0128s00210		endoribonuclease L-PSP family protein	RNA processing ribonucleases
GGAFTGEVSAEMLVNLDLPWVLLGHSERR_3169.6099	1	Potri.008G056300	0.337326	POPTR_0008s05640	GO:0004807,GO:0008152	triosephosphate isomerase	PS calvin cycle TPI
LELVQFHLLPK_1336.7987	1	Potri.012G015000	0.337113	POPTR_0012s02220		FASCICLIN-like arabinogalactan-protein 11	cell wall cell wall proteins AGPs AGP
QGLLFVYDLETASAVYRNR_2215.1506	1	Potri.001G278800	0.337005	POPTR_0001s28540	GO:0006886,GO:0016192,GO:0005198,GO:0030130,GO:0030132	Clathrin, heavy chain	cell vesicle transport
LNAASSSWLGQK_1261.6535	1	Potri.010G117900	0.336554	POPTR_0010s12790	GO:0004332,GO:0006096	Aldolase superfamily protein	PS calvin cycle aldolase
SALEKLDSLYGSFEK_1686.8585	1	Potri.016G084400	0.335837	POPTR_0016s08520	GO:0003735,GO:0006412,GO:0005840	Ribosomal protein L4/L1 family	protein synthesis ribosomal protein eukaryotic 60S subunit L4/L1
SALEKLDSLYGTFDK_1686.8585	3	Potri.006G132500	0.335837	POPTR_0006s13480	GO:0003735,GO:0006412,GO:0005840	Ribosomal protein L4/L1 family	protein synthesis ribosomal protein eukaryotic 60S subunit L4/L1
AYQEQVLSNCAK_1410.6682	2	Potri.010G254700	0.335597	POPTR_0010s26130	GO:0004372,GO:0006544,GO:0006563,GO:0016829,GO:0006520	serine transhydroxymethyltransferase 1	PS photorespiration serine hydroxymethyltransferase
YHLLRNLGGDAEDTDLVSLK_2229.1510	1	Potri.001G356900	0.335531	POPTR_0001s36700	GO:0004190,GO:0006508,GO:0006629	aspartic proteinase A1	protein degradation aspartate protease
LEFKEGPALPVLDQMLEDGK_2229.1471	1	Potri.001G304800	0.335531	POPTR_0001s31220	GO:0008171	S-adenosyl-L-methionine-dependent methyltransferases superfamily protein	secondary metabolism phenylpropanoids lignin biosynthesis CCoAOMT
AAWRLVSSLEQK_1387.7692	2	Potri.002G103800	0.334901	POPTR_0002s10400	GO:0019904	general regulatory factor 8	signalling 14-3-3 proteins
SGEETPAPAETPAQPLEAMDLMTALQLVLK_3151.5901	1	Potri.003G181200	0.334622	POPTR_0003s17960	GO:0006412,GO:0005840,GO:0005622,GO:0003735	Ribosomal protein L7Ae/L30e/S12e/Gadd45 family protein	protein synthesis ribosomal protein eukaryotic 40S subunit S12
LCEPALVSVDPTVTSLGSNQEAHVFKSK_3013.5299	1	Potri.006G144500	0.334151	POPTR_0006s14680	GO:0004553,GO:0005975,GO:0005529,GO:0004565,GO:0009341	beta galactosidase 1	misc gluco-, galacto- and mannosidases beta-galactosidase
LRVIFLENYR_1322.7579	1	P00489	0.332574
VGSVLGGQNVNVSFMSVGR_1906.9804	1	Potri.009G096600	0.332567	POPTR_0009s09950	GO:0016616,GO:0051287,GO:0008152,GO:0055114,GO:0016597,GO:0048037,GO:0004455,GO:0008652,GO:0006564,GO:0004617	D-3-phosphoglycerate dehydrogenase	amino acid metabolism synthesis serine-glycine-cysteine group serine phosphoglycerate dehydrogenase
WSSANMLALVTQTSVYHWSLEGK_2609.2704	1	Potri.001G278800	0.332163	POPTR_0001s28540	GO:0006886,GO:0016192,GO:0005198,GO:0030130,GO:0030132	Clathrin, heavy chain	cell vesicle transport
TGPYGQLFRPDNFVFGQSGAGNNWAK_2828.3539	4	Potri.009G067100	0.330836	POPTR_0009s07150	GO:0051258,GO:0043234,GO:0003924,GO:0005525,GO:0006184,GO:0007017,GO:0005874	beta-6 tubulin	cell organisation
ASLRPDLVNYVHSNLSK_1914.0079	4	Potri.006G132500	0.330617	POPTR_0006s13480	GO:0003735,GO:0006412,GO:0005840	Ribosomal protein L4/L1 family	protein synthesis ribosomal protein eukaryotic 60S subunit L4/L1
YQSFAQTLQQSRGFGTEFR_2251.0891	1	Potri.015G080600	0.329607	POPTR_0015s09220	GO:0005524,GO:0009378,GO:0006281,GO:0006310,GO:0016887	ATPase, AAA-type, CDC48 protein	protein degradation AAA type
AVSHNALDNLRDSR_1568.7775	1	Potri.002G146300	0.329286	POPTR_0002s14730	GO:0003824,GO:0008152	Transketolase	PS calvin cycle transketolase
EAAESTLLAYKSAQDLALTELAPTHPLR_3010.5731	1	Potri.004G101700	0.328205	POPTR_0004s10120	GO:0019904	general regulatory factor 7	signalling 14-3-3 proteins
NLAENISR_916.4847	1	P00489	0.327699
AVLMDLEPGTMDSLRTGPYGK_2251.1097	1	Potri.003G126800	0.327069	POPTR_0003s12690	GO:0051258,GO:0043234,GO:0003924,GO:0005525,GO:0006184,GO:0007017,GO:0005874	beta-6 tubulin	cell organisation
LSGTGSEGATLRLYLEQYEK_2215.1241	1	Potri.008G132500	0.326934	POPTR_0008s13180	GO:0016868,GO:0005975	Phosphoglucomutase/phosphomannomutase family protein	not assigned unknown
VLTMGFNGELHPSR_1573.7791	2	Potri.008G038200	0.324654	POPTR_0008s03810	GO:0016841,GO:0009058	PHE ammonia lyase 1	secondary metabolism phenylpropanoids lignin biosynthesis PAL
GEQLPLHGDGSNVR_1478.7346	1	Potri.006G272700	0.324548	POPTR_0006s28750	GO:0003854,GO:0016616,GO:0006694,GO:0055114,GO:0003824,GO:0050662,GO:0044237,GO:0009058,GO:0008831,GO:0045226	rhamnose biosynthesis 1	cell wall precursor synthesis UDP-glucose 4,6-dehydratase
ERHTLLLYDDLSK_1602.8486	3	Potri.005G154600	0.323941		GO:0005524,GO:0016820,GO:0015991,GO:0033178,GO:0046933,GO:0046961,GO:0015992,GO:0046034,GO:0016469	ATP synthase subunit alpha	PS lightreaction ATP synthase
LERERPAFALSGDSLFYTKDR_2471.2677	1	Potri.012G074800	0.323669	POPTR_0012s07650	GO:0005515,GO:0005198,GO:0006886,GO:0016192,GO:0030117,GO:0030126	Coatomer, alpha subunit	cell vesicle transport
TLMELLNQLDGFDQLGKVK_2162.1526	4	Potri.002G031400	0.323102	POPTR_0002s03280	GO:0005524,GO:0009378,GO:0006281,GO:0006310,GO:0016887	AAA-type ATPase family protein	protein degradation ubiquitin proteasom
GTVAVGFNADSNGEVR_1592.7663	1	Potri.006G114800	0.32241	POPTR_0006s11570	GO:0016491,GO:0050660,GO:0055114	monodehydroascorbate reductase 1	redox ascorbate and glutathione ascorbate
EESVYMAKLAEQAER_1753.8425	2	Potri.017G113300	0.32131	POPTR_0017s13840	GO:0019904	general regulatory factor 7	signalling 14-3-3 proteins
MLSPHLLGEEHYNTAR_1867.9119	1	Potri.010G116600	0.320622	POPTR_0010s12680	GO:0005524,GO:0016820,GO:0015991,GO:0033178,GO:0046933,GO:0046961,GO:0015992,GO:0046034,GO:0016469,GO:0016887,GO:0006200,GO:0006754,GO:0000275,GO:0045261,GO:0015986,GO:0008553	ATP synthase alpha/beta family protein	mitochondrial electron transport / ATP synthesis F1-ATPase
FNLNVQAVNVLLDNLQSLDRAVEFAFR_3105.6480	1	Potri.010G186900	0.320512	POPTR_0010s19420	GO:0006886,GO:0016192,GO:0005198,GO:0030130,GO:0030132	Clathrin, heavy chain	cell vesicle transport
AETETFAFQAELNQLLSLLLNTFYSNK_3105.5779	1	Potri.006G002800	0.320512	POPTR_0006s00470	GO:0005524,GO:0051082,GO:0006457,GO:0006950	HEAT SHOCK PROTEIN 81.4	stress abiotic heat
DLSGAPALLFLHNNALLLAVSCAFGALLHS_3105.6554	1	Potri.009G012200	0.320512	POPTR_0009s01740		FASCICLIN-like arabinogalactan-protein 12	cell wall cell wall proteins AGPs AGP
QWYLQHYGVDLGR_1634.8074	3	Potri.001G262100	0.320146	POPTR_0001s26950		Ribosomal protein S8e family protein	protein synthesis ribosomal protein eukaryotic 40S subunit S8
SAVLFNLESR_1135.6106	1	Potri.001G191100	0.319913	POPTR_0001s19190	GO:0004222,GO:0006508,GO:0008270	Insulinase (Peptidase family M16) protein	protein targeting mitochondria
YEFGIFNQK_1145.5626	1	P00489	0.319786
VDLDTVEK_918.4779	1	Potri.008G182300	0.319546	POPTR_0008s18260	GO:0005524,GO:0044267,GO:0051082,GO:0006457	TCP-1/cpn60 chaperonin family protein	protein folding
LVMELFADTTPRTAENFR_2111.0590	1	Potri.002G021500	0.318855	POPTR_0002s02310	GO:0003755,GO:0006457	rotamase CYP 3	cell cycle peptidylprolyl isomerase
RAGQLVTWVSDPMHGNTLK_2111.0702	2	Potri.002G099200	0.318855	POPTR_0002s09950	GO:0003849,GO:0009073	Class-II DAHP synthetase family protein	amino acid metabolism synthesis aromatic aa chorismate 3-deoxy-D-arabino-heptulosonate 7-phosphate synthase
FNLANPTTGCQKK_1478.7421	3	Potri.001G311000	0.318598	POPTR_0001s31850	GO:0003735,GO:0006412,GO:0005622,GO:0005840	Ribosomal protein S6e	protein synthesis ribosomal protein eukaryotic 40S subunit S6
SYGLPVLTTRGNNVYGPNQFPEK_2552.2780	1	Potri.001G383500	0.318549	POPTR_0001s39210	GO:0003854,GO:0016616,GO:0006694,GO:0055114,GO:0003824,GO:0050662,GO:0044237,GO:0009058,GO:0008831,GO:0045226	rhamnose biosynthesis 1	cell wall precursor synthesis UDP-glucose 4,6-dehydratase
VVVTTKHNDDEQYVWESQAGGSFTVTR_3054.4439	2	Potri.001G286700	0.318509	POPTR_0001s29350	GO:0005524,GO:0051082,GO:0006457,GO:0006950	HEAT SHOCK PROTEIN 81.4	stress abiotic heat
SLASADFPANVPQK_1444.7431	2	Potri.011G120200	0.318325	POPTR_0011s12090	GO:0016491,GO:0055114,GO:0005507	laccase 17	secondary metabolism simple phenols
QHTLLSSDYGLQR_1517.7707	1	Potri.006G242000	0.318205	POPTR_0006s25870	GO:0004298,GO:0051603,GO:0005839	20S proteasome beta subunit G1	protein degradation ubiquitin proteasom
YAVFDYDFLTNENCQKSK_2242.0121	1	Potri.015G144500	0.318115	POPTR_0015s13080	GO:0003779,GO:0005622	actin depolymerizing factor 7	cell organisation
NKYLGLNVDLSNR_1506.7911	1	Potri.005G256000	0.317139	POPTR_0005s27730	GO:0008234,GO:0006508	xylem cysteine peptidase 2	protein degradation cysteine protease
ADELSNLLR_1030.5527	1	Potri.013G138000	0.317038		GO:0005524,GO:0016820,GO:0015991,GO:0033178,GO:0046933,GO:0046961,GO:0015992,GO:0046034,GO:0016469	ATP synthase subunit alpha	PS lightreaction ATP synthase
AANVTAPGGNPVQGLR_1522.7972	1	Potri.009G132000	0.315225	POPTR_0009s13460	GO:0003676,GO:0008270,GO:0003677,GO:0006355	cold shock domain protein 1	stress abiotic cold
EATPSMLEFVKELR_1649.8567	1	Potri.014G080500	0.315006	POPTR_0014s07630	GO:0004615,GO:0019307,GO:0005737	phosphomannomutase	cell wall precursor synthesis phosphomannomutase
SHQMPEQVVFWK_1515.7413	2	Potri.001G278800	0.314829	POPTR_0001s28540	GO:0006886,GO:0016192,GO:0005198,GO:0030130,GO:0030132	Clathrin, heavy chain	cell vesicle transport
AGFLNSLSDEDKTELVK_1865.9491	1	Potri.009G012200	0.314111	POPTR_0009s01740		FASCICLIN-like arabinogalactan-protein 12	cell wall cell wall proteins AGPs AGP
FLSPTNSTK_994.5204	1	Potri.008G038100	0.313354	POPTR_0008s03800	GO:0006166,GO:0004001	adenosine kinase 2	nucleotide metabolism salvage nucleoside kinases adenosine kinase
YQAFELLHAR_1247.6531	1	Potri.019G063100	0.313298	POPTR_0019s09140	GO:0016020,GO:0009765	light harvesting complex of photosystem II 5	PS lightreaction photosystem II LHC-II
NSTEAGVNVHYYEDEAAPTGTCAVCVVGGER_3312.4533	1	Potri.010G224300	0.313259	POPTR_0010s23120	GO:0006166,GO:0004001	adenosine kinase 2	nucleotide metabolism salvage nucleoside kinases adenosine kinase
VVGDVWFGAGLTLK_1461.8100	1	Potri.017G144700	0.312714	POPTR_0017s01390	GO:0016779,GO:0008152	UDP-glucose pyrophosphorylase 2	glycolysis cytosolic branch UGPase
LLKLTTPSFGDLNHLLSATMSGVTCCLR_3105.5894	1	Potri.009G067100	0.311499	POPTR_0009s07150	GO:0051258,GO:0043234,GO:0003924,GO:0005525,GO:0006184,GO:0007017,GO:0005874	beta-6 tubulin	cell organisation
SVEMEGLFWGASK_1440.6828	1	Potri.012G096400	0.311412	POPTR_0012s09840	GO:0003746,GO:0006414,GO:0005853	Translation elongation factor EF1B/ribosomal protein S6 family protein	protein synthesis elongation
SPFQEYTDLLAKPTSKVLLTEVHED_2861.4455	1	Potri.016G055000	0.310042	POPTR_0016s05530	GO:0003723,GO:0003735,GO:0006412,GO:0005622,GO:0005840	Ribosomal protein S5 family protein	protein synthesis ribosomal protein eukaryotic 40S subunit S2
SVLVDNEDFLK_1278.6576	1	Potri.004G013200	0.309987	POPTR_0004s01320		glyoxalase I homolog	Biodegradation of Xenobiotics lactoylglutathione lyase
EENGLSYTPDQLLVSNGAK_2034.9978	2	Potri.007G088400	0.309361		GO:0016740,GO:0030170,GO:0009058,GO:0016769	aspartate aminotransferase	amino acid metabolism synthesis central amino acid metabolism aspartate aspartate aminotransferase
LVSAMVNNDLMTLVNSR_1876.9619	1	Potri.009G055400	0.309094	POPTR_0009s06020	GO:0005515	transducin family protein / WD-40 repeat family protein	not assigned unknown
EQGQQKGEASPFLADLLR_1987.0243	1	Potri.012G111200	0.309069	POPTR_0012s11300	GO:0003676,GO:0016788	TUDOR-SN protein 1	RNA regulation of transcription Zn-finger(CCHC)
GLVDSEDLPLNLSREMLQQNK_2399.2235	4	Potri.001G286700	0.308667	POPTR_0001s29350	GO:0005524,GO:0051082,GO:0006457,GO:0006950	HEAT SHOCK PROTEIN 81.4	stress abiotic heat
ASPYGYLLNR_1153.6000	2	Potri.008G126600	0.307608	POPTR_0008s12550	GO:0005524,GO:0016820,GO:0015991,GO:0033178,GO:0046933,GO:0046961,GO:0015992,GO:0046034,GO:0016469,GO:0016887,GO:0006200,GO:0006754,GO:0000275,GO:0045261,GO:0015986,GO:0008553	ATP synthase alpha/beta family protein	mitochondrial electron transport / ATP synthesis F1-ATPase
LMTPPTDSSSGGSGNWLFK_1981.9324	1	Potri.017G014800	0.307238	POPTR_0017s04660		26S proteasome regulatory subunit S2 1A	protein degradation ubiquitin proteasom
EGLSFLETSALEASNVEK_1923.9546	1	Potri.010G197200	0.307166	POPTR_0010s20460	GO:0003924,GO:0005525,GO:0007264,GO:0005622	RAB GTPase homolog A2B	signalling G-proteins
ACHLAKQSFDEALSELDTLSEESYK_2871.3353	1	Potri.011G110900	0.307027	POPTR_0011s11210	GO:0019904	general regulatory factor 9	signalling 14-3-3 proteins
SQAASTEDSRPSKFQELSVYELNER_2871.3755	1	Potri.004G102500	0.307027	POPTR_0004s10240	GO:0016853,GO:0009507	allene oxide cyclase 3	hormone metabolism jasmonate synthesis-degradation allene oxidase cyclase
RTLQFVDWCPTGFK_1754.8683	4	Potri.001G289500	0.306775	POPTR_0001s29670	GO:0051258,GO:0043234,GO:0003924,GO:0005525,GO:0006184,GO:0007017,GO:0005874	Tubulin/FtsZ family protein	cell organisation
VQRAVCMLSNNTAVAEVFSR_2252.1275	3	Potri.003G220300	0.306174	POPTR_0003s21080	GO:0051258,GO:0043234,GO:0003924,GO:0005525,GO:0006184,GO:0007017,GO:0005874	tubulin alpha-3	cell organisation
ETCSLAFSFSGVRCPGR_1930.8899	1	Potri.015G109300	0.303705	POPTR_0015s12080	GO:0003676,GO:0016788	TUDOR-SN protein 1	RNA regulation of transcription Zn-finger(CCHC)
DLQASVNWLKTNGSSK_1748.8813	1	Potri.014G155200	0.303622	POPTR_0014s15330	GO:0016787	alpha/beta-Hydrolases superfamily protein	misc misc2
GMLEDALEVATDPDYR_1794.8215	2	Potri.001G179200	0.303559	POPTR_0001s17940	GO:0005515,GO:0005198,GO:0006886,GO:0016192,GO:0030117	Coatomer, beta\' subunit	cell vesicle transport
GFPLSVYNRSTSK_1455.7591	1	Potri.T017700	0.302601		GO:0004616,GO:0050661,GO:0006098,GO:0055114	6-phosphogluconate dehydrogenase family protein	OPP oxidative PP 6-phosphogluconate dehydrogenase
LDFLAASHPNLK_1325.7212	1	Potri.006G218600	0.302584	POPTR_0006s23520	GO:0016491,GO:0055114	FAD/NAD(P)-binding oxidoreductase	redox misc
GLAFTDKER_1036.5422	1	Potri.001G189700	0.302584	POPTR_0001s19050	GO:0016616,GO:0055114,GO:0051287	NADP-malic enzyme 4	TCA / org transformation other organic acid transformatons malic
LQSLTGQHSELLENLSPTVR_2223.1615	2	Potri.006G148600	0.302578	POPTR_0006s15090	GO:0006334,GO:0005634	nucleosome assembly protein 1;2	DNA synthesis/chromatin structure
LVQVKTTVDPDNFFR_1778.9436	1	Potri.011G158700	0.302159	POPTR_0011s16200	GO:0008762,GO:0016491,GO:0050660,GO:0055114	FAD-binding Berberine family protein	misc nitrilases, *nitrile lyases, berberine bridge enzymes, reticuline oxidases, troponine reductases
DANAALELNLDSAKGYK_1793.8916	2	Potri.003G114000	0.302113	POPTR_0003s11350		tetraticopeptide domain-containing thioredoxin	redox thioredoxin
FTFCYDALHGVGGAYAK_1876.8687	1	Potri.008G132500	0.301549	POPTR_0008s13180	GO:0016868,GO:0005975	Phosphoglucomutase/phosphomannomutase family protein	not assigned unknown
TFTTAETMLNAR_1355.6624	1	Potri.008G118900	0.30152	POPTR_0008s11770	GO:0004347,GO:0006094,GO:0006096	Sugar isomerase (SIS) family protein	glycolysis cytosolic branch glucose-6-phosphate isomerase
NSSVLMESTFKDVRDGAVSSSSVLDVDSK_3059.4837	1	Potri.003G049300	0.301353	POPTR_0003s04770	GO:0016616,GO:0055114,GO:0051287	NADP-malic enzyme 4	TCA / org transformation other organic acid transformatons malic
VVSLDSYEDVPENDETALKK_2251.0976	1	Potri.014G024100	0.301173	POPTR_0014s02410	GO:0008234,GO:0006508	Granulin repeat cysteine protease family protein	protein degradation cysteine protease
VKGMFHGSPAVLTFR_1662.8784	1	Potri.017G061900	0.300131	POPTR_0017s08890	GO:0005783,GO:0016021	translocon-associated protein beta (TRAPB) family protein	not assigned unknown
NLELAVMTK_1034.5550	1	Potri.009G133800	0.300066	POPTR_0009s13620	GO:0004298,GO:0051603,GO:0005839,GO:0004175,GO:0006511,GO:0019773	proteasome alpha subunit D2	protein degradation ubiquitin proteasom
RSLGYGYVNYSNPQDAAR_2030.9679	4	Potri.001G304000	0.300049	POPTR_0001s31160	GO:0003676,GO:0003723	poly(A) binding protein 8	RNA processing
YSGNFLVNLLGK_1324.7260	1	Potri.001G387600	0.299747	POPTR_0001s39590	GO:0015450,GO:0015031,GO:0016020	SecY protein transport family protein	protein targeting secretory pathway unspecified
GLAGVENVTELK_1229.6736	1	P004	0.299075
GVALNFVTRDDDR_1478.7234	1	Potri.003G043700	0.299074	POPTR_0003s04150	GO:0003676,GO:0005524,GO:0008026,GO:0004386	eukaryotic translation initiation factor 4A1	RNA processing RNA helicase
KDDLFLVR_1005.5728	1	Potri.015G080600	0.298811	POPTR_0015s09220	GO:0005524,GO:0009378,GO:0006281,GO:0006310,GO:0016887	ATPase, AAA-type, CDC48 protein	protein degradation AAA type
SATVENLLNAGYHGWSSLLLRGLEDDFMK_3236.6045	1	Potri.002G257700	0.297729	POPTR_0002s25950	GO:0003993	HAD superfamily, subfamily IIIB acid phosphatase	misc acid and other phosphatases
EEDLATYTLK_1182.5889	1	Potri.007G036500	0.297151	POPTR_0007s11780	GO:0003854,GO:0016616,GO:0006694,GO:0055114,GO:0003824,GO:0050662,GO:0044237,GO:0009058	NmrA-like negative transcriptional regulator family protein	secondary metabolism flavonoids isoflavones isoflavone reductase
LNFDDNAAFR_1182.5538	2	Potri.002G259600	0.297151	POPTR_0002s26120	GO:0003824,GO:0008152	ATP citrate lyase (ACL) family protein	TCA / org transformation TCA succinyl-CoA ligase
HAEDVSSAVLFGK_1359.6903	1	Potri.018G106800	0.296852	POPTR_0018s11600	GO:0004177,GO:0006508,GO:0005622	Cytosol aminopeptidase family protein	protein degradation
FKVFADYEEYVK_1537.7573	1	P00489	0.296823
LLSSLEQK_917.5302	9	Potri.001G392200	0.296764	POPTR_0001s40270	GO:0019904	general regulatory factor 9	signalling 14-3-3 proteins
TIAQYAREIWGVEPSR_1875.9712	1	P00489	0.29676
RTTLVANTSNMPVAAR_1701.9065	2	Potri.008G005000	0.296347	POPTR_0008s00560	GO:0005524,GO:0016820,GO:0015991,GO:0033178,GO:0046933,GO:0046961,GO:0015992,GO:0046034,GO:0016469	vacuolar ATP synthase subunit A	transport p- and v-ATPases H+-transporting two-sector ATPase
DALQSEGFHVLAAYMSPVNDAYKK_2654.2919	1	Potri.005G032300	0.295674	POPTR_0005s03540	GO:0016779,GO:0009058,GO:0009435	nicotinate/nicotinamide mononucleotide adenyltransferase	Co-factor and vitamine metabolism
TYPEEMLQTGLSTLDVMNSLAR_2470.1840	2	Potri.004G177500	0.294725	POPTR_0004s18400	GO:0005524,GO:0016820,GO:0015991,GO:0033178,GO:0046933,GO:0046961,GO:0015992,GO:0046034,GO:0016469	ATPase, V1 complex, subunit B protein	mitochondrial electron transport / ATP synthesis F1-ATPase
LVGELLNSNVFFREFAQPMK_2339.2216	1	Potri.T106200	0.293483		GO:0004601,GO:0020037,GO:0006979,GO:0055114	Peroxidase superfamily protein	misc peroxidases
TLTLSSLLAPR_1171.7045	1	Potri.015G109300	0.292229	POPTR_0015s12080	GO:0003676,GO:0016788	TUDOR-SN protein 1	RNA regulation of transcription Zn-finger(CCHC)
[truncated: 6,942 more rows]

## Sheet: Table S7
Table S7. List of all proteins identified in the proteomic study in the greenhouse-grown trees.
[truncated: 930 more rows]

[truncated: 4 more sheets: Table S8, Table S9, Table S10, Table S11]
